# Supplementary material for: Transcriptome-Wide m6A Analysis Provides Novel Insights Into Testicular Development and Spermatogenesis in Xia-Nan Cattle
Source: Front Cell Dev Biol. 2021 Dec 22;9:791221. doi: 10.3389/fcell.2021.791221 (PMC8728086; doi:10.3389/fcell.2021.791221)
Supplement: Supplementary file 1 [file Table2.XLSX]

## Sheet: Sheet1
Table S2.Summary of sequence data for m6A-seq and RNA-seq
Types	Sample ID	Raw reads	Clean reads	Mapped reads	Mapping ratio(%)
IP-seq	TY0_1	41823294	40177051	35624991	88.67
	TY0_2	48133569	45319985	40565919	89.51
	TY0_3	38205234	35097033	31117029	88.66
	TY1_1	41842917	37922462	34092293	89.9
	TY1_2	43975019	40703633	36873421	90.59
	TY1_3	37648586	34007279	30514731	89.73
	TY2_1	36390116	32993020	28502670	86.39
	TY2_2	43280604	40209608	36614869	91.06
	TY2_3	37580818	34694062	31606290	91.1
Input-seq	TY0_1	39760443	39731743	38587469	97.12
	TY0_2	40765074	40731891	39473276	96.91
	TY0_3	35382057	35341490	33832408	95.73
	TY1_1	45494653	45461046	43919917	96.61
	TY1_2	41664323	41619513	40229421	96.66
	TY1_3	43233115	43196342	41749265	96.65
	TY2_1	39984402	39945543	38575411	96.57
	TY2_2	48764478	48722409	47051230	96.57
	TY2_3	43108067	43060593	41549166	96.49
