# Supplementary material for: Transcriptome-Wide m6A Analysis Provides Novel Insights Into Testicular Development and Spermatogenesis in Xia-Nan Cattle
Source: Front Cell Dev Biol. 2021 Dec 22;9:791221. doi: 10.3389/fcell.2021.791221 (PMC8728086; doi:10.3389/fcell.2021.791221)
Supplement: Supplementary file 2 [file Table3.XLSX]

## Sheet: Sheet1
Table 3. List of differential m6A peaks among the studied groups
Comparsion group	chr	chromStart	chromEnd	name	score	strand	geneID	DiffModLog2FC	pvalue	padj
TY0_TY1	chr20	33732342	33732642	peak_3	30.1443	+	ENSBTAG00000000012	-3.35507	2.82364e-11	8.42675e-10
TY0_TY1	chr6	49960813	49960863	peak_12	7.05032	+	ENSBTAG00000000061	-3.05518	0.00283899	0.00754469
TY0_TY1	chr16	30820115	30820315	peak_17	67.3315	+	ENSBTAG00000000072	-3.35293	1.96402e-23	5.3851e-21
TY0_TY1	chr10	6796790	6799251	peak_21	11.7469	-	ENSBTAG00000000081	-3.19149	6.3968e-05	0.000290957
TY0_TY1	chr18	55140380	55140655	peak_22	8.68135	+	ENSBTAG00000000082	-2.30258	0.000759637	0.00243586
TY0_TY1	chr3	19812466	19812691	peak_24	28.2738	-	ENSBTAG00000000098	-2.52489	1.21865e-10	3.0814e-09
TY0_TY1	chr3	14851030	14851230	peak_28	55.8541	+	ENSBTAG00000000108	-2.60802	1.10249e-19	1.53543e-17
TY0_TY1	chr3	14851755	14852105	peak_29	37.272	+	ENSBTAG00000000108	-2.27223	1.22244e-13	6.02567e-12
TY0_TY1	chr11	62347544	62347644	peak_32	17.4233	-	ENSBTAG00000000115	-2.46216	6.29629e-07	5.68936e-06
TY0_TY1	chr6	67220325	67220525	peak_37	12.9309	-	ENSBTAG00000000137	-2.69009	2.43448e-05	0.000128058
TY0_TY1	chr6	67181141	67181391	peak_38	11.9922	-	ENSBTAG00000000137	-2.64216	5.22888e-05	0.000245469
TY0_TY1	chr6	67180566	67180766	peak_39	25.2561	-	ENSBTAG00000000137	-3.2849	1.27703e-09	2.49548e-08
TY0_TY1	chr11	44665751	44666051	peak_44	23.498	-	ENSBTAG00000000152	-3.21741	5.16635e-09	8.44125e-08
TY0_TY1	chr11	44663301	44663551	peak_49	21.8837	-	ENSBTAG00000000152	-3.72811	1.88158e-08	2.5843e-07
TY0_TY1	chr6	59131175	59131250	peak_54	9.1144	+	ENSBTAG00000000175	-3.88556	0.000537739	0.00180424
TY0_TY1	chr2	22806846	22807071	peak_55	7.16781	+	ENSBTAG00000000176	-2.31825	0.0025848	0.00695464
TY0_TY1	chr8	103792338	103792538	peak_63	25.2567	+	ENSBTAG00000000203	-2.58672	1.27083e-09	2.49446e-08
TY0_TY1	chr19	5614308	5614533	peak_64	25.5237	-	ENSBTAG00000000205	-2.91138	1.03718e-09	2.07295e-08
TY0_TY1	chrX	135693747	135693969	peak_65	6.5622	+	ENSBTAG00000000207	-2.01369	0.00424306	0.0105823
TY0_TY1	chr1	64211574	64211674	peak_68	25.9237	-	ENSBTAG00000000213	-2.87636	7.53831e-10	1.57105e-08
TY0_TY1	chr5	96312722	96312872	peak_69	8.18683	+	ENSBTAG00000000219	-2.61185	0.00114099	0.00343177
TY0_TY1	chr28	7903181	7903381	peak_71	9.86116	-	ENSBTAG00000000221	-2.87654	0.000294232	0.00107521
TY0_TY1	chr28	7948358	7950890	peak_72	28.5126	-	ENSBTAG00000000222	-3.07318	1.01187e-10	2.61123e-09
TY0_TY1	chr28	7940175	7940375	peak_73	48.3686	-	ENSBTAG00000000222	-3.98399	2.79119e-17	2.75168e-15
TY0_TY1	chr11	26644214	26644339	peak_75	12.8644	+	ENSBTAG00000000223	-3.52384	2.56762e-05	0.000134097
TY0_TY1	chr11	26666390	26666465	peak_76	9.5427	+	ENSBTAG00000000223	-2.31186	0.000380966	0.00134079
TY0_TY1	chr28	41541942	41542267	peak_78	28.2906	+	ENSBTAG00000000231	-3.50819	1.19755e-10	3.04561e-09
TY0_TY1	chr28	41542292	41542342	peak_79	22.048	+	ENSBTAG00000000231	-3.61814	1.66638e-08	2.30613e-07
TY0_TY1	chr28	41542542	41542767	peak_80	31.0068	+	ENSBTAG00000000231	-3.18397	1.44739e-11	4.63482e-10
TY0_TY1	chr9	76205729	76206054	peak_89	19.6567	-	ENSBTAG00000000245	-2.18465	1.10037e-07	1.20986e-06
TY0_TY1	chr29	9105234	9105934	peak_90	24.3309	+	ENSBTAG00000000246	2.13234	2.66269e-09	4.73883e-08
TY0_TY1	chr13	12309153	12309353	peak_103	37.0473	+	ENSBTAG00000000288	-3.10785	1.47664e-13	7.04134e-12
TY0_TY1	chr13	12395563	12395688	peak_104	17.9099	+	ENSBTAG00000000288	-2.27489	4.32169e-07	4.06046e-06
TY0_TY1	chr13	12396313	12396503	peak_105	15.268	+	ENSBTAG00000000288	-2.90788	3.57611e-06	2.53447e-05
TY0_TY1	chr13	12237701	12237851	peak_107	13.8039	-	ENSBTAG00000000291	-2.33154	1.18184e-05	6.99223e-05
TY0_TY1	chr15	20600109	20600334	peak_120	21.8072	-	ENSBTAG00000000333	-3.95453	1.9971e-08	2.72512e-07
TY0_TY1	chr13	78821809	78821909	peak_121	10.636	-	ENSBTAG00000000340,ENSBTAG00000052697	-2.46671	0.000157872	0.000628391
TY0_TY1	chr13	78820859	78821109	peak_122	46.2328	-	ENSBTAG00000000340,ENSBTAG00000052697	-2.94043	1.33699e-16	1.20935e-14
TY0_TY1	chr13	78819584	78820034	peak_124	13.0809	-	ENSBTAG00000000340,ENSBTAG00000052697	-2.79818	2.16254e-05	0.000115414
TY0_TY1	chr7	24975143	24975243	peak_125	11.1518	-	ENSBTAG00000000341	-2.00524	0.000104493	0.000439511
TY0_TY1	chr27	24424054	24424129	peak_131	12.708	-	ENSBTAG00000000357	-4.43345	2.92137e-05	0.000149458
TY0_TY1	chr23	33093172	33093422	peak_135	17.8304	+	ENSBTAG00000000365	-2.99684	4.61146e-07	4.29066e-06
TY0_TY1	chr10	13233724	13233974	peak_136	30.3248	+	ENSBTAG00000000371	-4.47209	2.44928e-11	7.43598e-10
TY0_TY1	chr10	13233999	13234074	peak_137	30.127	+	ENSBTAG00000000371	-4.85643	2.86747e-11	8.52853e-10
TY0_TY1	chr16	33150894	33151119	peak_143	29.4247	-	ENSBTAG00000000385	-3.90152	4.99769e-11	1.38765e-09
TY0_TY1	chr16	33150094	33150319	peak_144	11.4157	-	ENSBTAG00000000385	-2.90148	8.42717e-05	0.00036604
TY0_TY1	chr16	33149794	33150019	peak_145	18.1568	-	ENSBTAG00000000385	-3.22109	3.55684e-07	3.4219e-06
TY0_TY1	chr25	28113880	28114180	peak_147	13.7969	+	ENSBTAG00000000390	-2.55982	1.18922e-05	7.02638e-05
TY0_TY1	chr25	28114480	28114580	peak_148	54.1179	+	ENSBTAG00000000390	-2.67139	4.19781e-19	5.1155e-17
TY0_TY1	chr20	13531570	13531670	peak_155	17.1094	-	ENSBTAG00000000415	-2.65318	8.18952e-07	7.07233e-06
TY0_TY1	chr20	13530520	13530695	peak_156	10.806	-	ENSBTAG00000000415	-2.26705	0.00013806	0.000558547
TY0_TY1	chr24	3404272	3404322	peak_160	6.91886	-	ENSBTAG00000000422	-2.29032	0.00317241	0.00826446
TY0_TY1	chr29	44693175	44693225	peak_161	34.6817	-	ENSBTAG00000000423	-2.44968	8.85064e-13	3.62876e-11
TY0_TY1	chr9	75755900	75755950	peak_171	16.4904	+	ENSBTAG00000000436	-2.4051	1.34685e-06	1.08614e-05
TY0_TY1	chr29	9892148	9892423	peak_174	44.2914	+	ENSBTAG00000000455	-3.25312	5.71731e-16	4.64478e-14
TY0_TY1	chr18	34441263	34458938	peak_176	10.5398	-	ENSBTAG00000000458	-2.19555	0.000170425	0.000671746
TY0_TY1	chr7	45843342	45843542	peak_181	52.5049	-	ENSBTAG00000000469	-3.33215	1.39109e-18	1.5648e-16
TY0_TY1	chr6	66270707	66271207	peak_183	19.1328	+	ENSBTAG00000000473	-3.09621	1.65558e-07	1.73965e-06
TY0_TY1	chr2	6670363	6670738	peak_185	7.70509	-	ENSBTAG00000000492	-2.07361	0.00168608	0.00479224
TY0_TY1	chr20	20313596	20313821	peak_186	7.70467	+	ENSBTAG00000000494	-2.26538	0.00168711	0.00479362
TY0_TY1	chr1	69422878	69426494	peak_187	9.08354	-	ENSBTAG00000000496,ENSBTAG00000021396	-2.33126	0.000550618	0.00184324
TY0_TY1	chr16	30770278	30770553	peak_190	10.5807	-	ENSBTAG00000000511	-2.34214	0.00016507	0.000652988
TY0_TY1	chr1	135823805	135824180	peak_194	30.212	+	ENSBTAG00000000526	-3.28593	2.6575e-11	8.04032e-10
TY0_TY1	chr11	38276619	38276819	peak_198	105.98	-	ENSBTAG00000000545	-3.74187	1.56674e-35	1.24969e-32
TY0_TY1	chr19	35883356	35885491	peak_199	12.3217	+	ENSBTAG00000000546	-2.42339	4.01339e-05	0.00019534
TY0_TY1	chr4	93922453	93922703	peak_200	11.6729	+	ENSBTAG00000000548	-2.75582	6.83115e-05	0.000306267
TY0_TY1	chr8	11611594	11611669	peak_201	35.3952	-	ENSBTAG00000000555	-3.10056	5.09484e-13	2.21298e-11
TY0_TY1	chr20	10230732	10234684	peak_202	13.3746	-	ENSBTAG00000000561	-3.43465	1.70519e-05	9.41559e-05
TY0_TY1	chr20	10230207	10230482	peak_203	38.5098	-	ENSBTAG00000000561	-3.69131	4.74661e-14	2.55502e-12
TY0_TY1	chr10	54362377	54362577	peak_207	12.1616	+	ENSBTAG00000000565	-2.38757	4.56247e-05	0.000218272
TY0_TY1	chr1	68290624	68291099	peak_208	14.3159	-	ENSBTAG00000000566	-2.56639	7.77358e-06	4.90334e-05
TY0_TY1	chr1	73362983	73363058	peak_210	11.8409	-	ENSBTAG00000000569	-2.64178	5.91912e-05	0.000272598
TY0_TY1	chr20	37261782	37261982	peak_213	21.8489	-	ENSBTAG00000000579	-3.71916	1.93118e-08	2.64752e-07
TY0_TY1	chr20	37255580	37255730	peak_214	14.2448	-	ENSBTAG00000000579	-2.81963	8.24261e-06	5.15104e-05
TY0_TY1	chr20	37254805	37255130	peak_215	31.6915	-	ENSBTAG00000000579	-3.42019	8.57713e-12	2.88336e-10
TY0_TY1	chr20	37165804	37165854	peak_216	10.9368	-	ENSBTAG00000000579	-3.04035	0.000124193	0.000510147
TY0_TY1	chr20	37085096	37085321	peak_217	6.04013	+	ENSBTAG00000000586	-2.42928	0.0064239	0.0151964
TY0_TY1	chr7	16715826	16716076	peak_227	22.7572	-	ENSBTAG00000000613	-2.72189	9.29229e-09	1.41056e-07
TY0_TY1	chr3	549636	549811	peak_229	119.27	+	ENSBTAG00000000616	-4.62258	7.10972e-40	1.24761e-36
TY0_TY1	chr21	22846549	22846724	peak_230	15.8574	-	ENSBTAG00000000623	-2.97344	2.20767e-06	1.68436e-05
TY0_TY1	chr18	44660950	44661175	peak_232	10.3428	+	ENSBTAG00000000630	-2.61777	0.000199219	0.000770023
TY0_TY1	chr6	44954953	44955049	peak_235	6.92272	+	ENSBTAG00000000646	-3.02856	0.00316206	0.0082424
TY0_TY1	chr7	23048149	23048199	peak_246	16.8407	+	ENSBTAG00000000682,ENSBTAG00000054611	-3.32872	1.01376e-06	8.51984e-06
TY0_TY1	chr8	75392488	75397204	peak_250	9.89963	-	ENSBTAG00000000695	-2.33959	0.000284342	0.00104692
TY0_TY1	chr8	81197413	81266303	peak_252	8.7844	+	ENSBTAG00000000699	-2.06076	0.000698169	0.00226795
TY0_TY1	chr8	81266703	81266778	peak_253	10.3858	+	ENSBTAG00000000699	-2.31075	0.000192376	0.000747431
TY0_TY1	chr25	27906431	27906481	peak_256	15.0894	-	ENSBTAG00000000704	-2.72211	4.12899e-06	2.86839e-05
TY0_TY1	chr14	8137238	8137463	peak_258	25.2273	-	ENSBTAG00000000707	-3.20599	1.31438e-09	2.54577e-08
TY0_TY1	chr8	110182927	110183277	peak_265	12.902	-	ENSBTAG00000000712	-2.349	2.49259e-05	0.000130651
TY0_TY1	chr25	2855764	2855964	peak_269	9.29441	-	ENSBTAG00000000728	-3.38454	0.000465185	0.00159259
TY0_TY1	chr25	2855339	2855539	peak_270	13.4213	-	ENSBTAG00000000728	-4.03337	1.63742e-05	9.11593e-05
TY0_TY1	chr10	58870412	58870462	peak_273	13.0325	+	ENSBTAG00000000737	-3.59897	2.25258e-05	0.000119349
TY0_TY1	chr10	58870512	58870612	peak_274	12.2395	+	ENSBTAG00000000737	-3.35367	4.27075e-05	0.000206797
TY0_TY1	chr1	133112639	133112839	peak_279	25.548	+	ENSBTAG00000000750	-3.19388	1.01525e-09	2.0384e-08
TY0_TY1	chr1	133113289	133113639	peak_280	9.71882	+	ENSBTAG00000000750	-2.54611	0.000330421	0.0011867
TY0_TY1	chr1	157402345	157402570	peak_281	8.09077	-	ENSBTAG00000000752	-2.266	0.00123431	0.00366805
TY0_TY1	chr16	71198428	71220337	peak_283	16.9011	-	ENSBTAG00000000754	-2.53314	9.64771e-07	8.17076e-06
TY0_TY1	chr16	71183680	71183730	peak_284	17.5267	-	ENSBTAG00000000754	-2.48693	5.80046e-07	5.29586e-06
TY0_TY1	chr16	71178270	71178495	peak_285	12.822	+	ENSBTAG00000000758	-2.47773	2.65537e-05	0.000138104
TY0_TY1	chr16	71178520	71178595	peak_286	7.78985	+	ENSBTAG00000000758	-2.05359	0.0015703	0.00451879
TY0_TY1	chr23	17755251	17755376	peak_288	10.3398	+	ENSBTAG00000000778	-2.40461	0.0001999	0.000771633
TY0_TY1	chr3	120336136	120336186	peak_291	8.99846	-	ENSBTAG00000000785	-3.7467	0.000589415	0.00195521
TY0_TY1	chr18	63741289	63741364	peak_293	25.6314	+	ENSBTAG00000000803	-3.29298	9.40653e-10	1.92384e-08
TY0_TY1	chr8	16972174	16972224	peak_297	7.02615	+	ENSBTAG00000000804	-2.56352	0.00290396	0.00767218
TY0_TY1	chr9	94652562	94652787	peak_299	19.4457	+	ENSBTAG00000000817	-2.01326	1.30079e-07	1.40039e-06
TY0_TY1	chr19	56021339	56021414	peak_300	11.193	-	ENSBTAG00000000824	-2.62879	0.000101014	0.000427129
TY0_TY1	chr19	20786957	20788824	peak_301	20.2243	+	ENSBTAG00000000827	-2.92695	6.99007e-08	8.1638e-07
TY0_TY1	chr15	33440122	33440322	peak_308	9.21926	+	ENSBTAG00000000842	-2.37331	0.000494489	0.00167774
TY0_TY1	chr14	21506130	21506355	peak_316	32.0063	-	ENSBTAG00000000878	-4.46798	6.79005e-12	2.31813e-10
TY0_TY1	chr14	21493077	21493302	peak_317	12.4003	-	ENSBTAG00000000878	-2.85671	3.74006e-05	0.000184979
TY0_TY1	chr9	86814477	86814752	peak_318	108.641	+	ENSBTAG00000000880	-3.29174	2.25206e-36	1.97595e-33
TY0_TY1	chr9	12935382	12935632	peak_319	24.5985	-	ENSBTAG00000000892	-4.24023	2.13112e-09	3.93651e-08
TY0_TY1	chr11	61004139	61004364	peak_320	25.5812	-	ENSBTAG00000000899	-3.15465	9.87639e-10	1.99208e-08
TY0_TY1	chr3	53556611	53556786	peak_322	8.38951	-	ENSBTAG00000000900	-3.15633	0.000965559	0.00298198
TY0_TY1	chr3	53555486	53555761	peak_323	21.1442	-	ENSBTAG00000000900	-5.49538	3.39326e-08	4.31485e-07
TY0_TY1	chr4	93650441	93650541	peak_325	19.1566	-	ENSBTAG00000000911	-2.85896	1.62257e-07	1.71111e-06
TY0_TY1	chr2	14669317	14669517	peak_331	24.0599	-	ENSBTAG00000000937	-2.42524	3.29759e-09	5.71799e-08
TY0_TY1	chr2	1967220	1967420	peak_333	26.1051	+	ENSBTAG00000000941	-2.63814	6.48975e-10	1.38543e-08
TY0_TY1	chr19	33082816	33083066	peak_337	11.8093	+	ENSBTAG00000000943	-2.60917	6.07537e-05	0.000278648
TY0_TY1	chr28	29289143	29289268	peak_338	17.1483	-	ENSBTAG00000000949	-4.02946	7.94445e-07	6.88419e-06
TY0_TY1	chr21	19522671	19522771	peak_343	16.682	-	ENSBTAG00000000967	-2.47904	1.1555e-06	9.51063e-06
TY0_TY1	chr4	78146800	78147075	peak_354	27.1247	+	ENSBTAG00000000990,ENSBTAG00000009472	-2.78024	2.92795e-10	6.83347e-09
TY0_TY1	chr12	28613264	28613489	peak_356	11.8467	+	ENSBTAG00000000993	-3.01777	5.88865e-05	0.000271503
TY0_TY1	chr17	70983893	70984118	peak_358	21.7004	-	ENSBTAG00000001005	-2.21688	2.17397e-08	2.93453e-07
TY0_TY1	chr17	70980318	70980543	peak_360	8.82224	-	ENSBTAG00000001005	-2.26163	0.000679086	0.00220923
TY0_TY1	chrX	3840476	3840526	peak_361	6.73047	+	ENSBTAG00000001007	-3.06072	0.00370189	0.00941732
TY0_TY1	chr26	24565367	24565492	peak_365	11.0614	+	ENSBTAG00000001017	-2.58984	0.00011264	0.000467945
TY0_TY1	chr28	42279239	42279289	peak_367	15.7346	-	ENSBTAG00000001019	-3.42758	2.43942e-06	1.83406e-05
TY0_TY1	chr2	126409371	126409521	peak_374	18.6165	-	ENSBTAG00000001024	-2.61822	2.4955e-07	2.48813e-06
TY0_TY1	chr28	25580611	25580735	peak_376	29.7549	+	ENSBTAG00000001044	-3.20298	3.89988e-11	1.10379e-09
TY0_TY1	chr2	61253347	61253472	peak_381	11.4863	+	ENSBTAG00000001060	-2.39583	7.96103e-05	0.000348553
TY0_TY1	chr2	23448866	23448941	peak_389	12.3312	-	ENSBTAG00000001083	-3.06862	3.9725e-05	0.000194064
TY0_TY1	chr2	26587945	26588195	peak_392	9.62479	-	ENSBTAG00000001092,ENSBTAG00000001093	-2.56228	0.000356716	0.00126662
TY0_TY1	chr11	68231513	68231738	peak_394	92.6758	+	ENSBTAG00000001108	-2.75986	2.30537e-31	1.26421e-28
TY0_TY1	chr11	19757334	19757584	peak_395	21.7221	-	ENSBTAG00000001114	-3.92217	2.13154e-08	2.89059e-07
TY0_TY1	chr11	19757034	19757259	peak_396	39.6117	-	ENSBTAG00000001114	-3.35367	2.07044e-14	1.19043e-12
TY0_TY1	chr17	33131757	33131982	peak_397	17.356	+	ENSBTAG00000001117	-3.51388	6.68111e-07	5.96094e-06
TY0_TY1	chr17	33162540	33162965	peak_399	22.283	+	ENSBTAG00000001117	-3.61473	1.38466e-08	1.95952e-07
TY0_TY1	chr17	33164240	33164465	peak_401	16.0645	+	ENSBTAG00000001117	-3.49057	1.88257e-06	1.45916e-05
TY0_TY1	chr6	93624935	93645975	peak_405	16.8162	+	ENSBTAG00000001126	-3.44292	1.03511e-06	8.66608e-06
TY0_TY1	chr6	93647100	93647325	peak_406	33.5157	+	ENSBTAG00000001126	-4.11421	2.15308e-12	8.14274e-11
TY0_TY1	chr11	87961967	87962067	peak_408	10.3268	-	ENSBTAG00000001140	-2.63062	0.00020192	0.000778623
TY0_TY1	chr9	80224292	80224542	peak_410	9.51176	-	ENSBTAG00000001146	-2.44681	0.000391411	0.00136986
TY0_TY1	chr9	80204905	80205105	peak_413	9.06451	-	ENSBTAG00000001146	-2.38103	0.00055857	0.00186772
TY0_TY1	chr28	26345562	26345637	peak_415	6.54317	+	ENSBTAG00000001163	-2.50567	0.00430549	0.0107228
TY0_TY1	chr18	24154836	24155036	peak_418	13.7401	-	ENSBTAG00000001171	-2.0183	1.25525e-05	7.30827e-05
TY0_TY1	chr22	22471271	22471471	peak_422	13.1017	-	ENSBTAG00000001176	-3.34241	2.12245e-05	0.000113759
TY0_TY1	chr16	70349573	70349798	peak_426	26.0933	-	ENSBTAG00000001181	-3.05059	6.59072e-10	1.39679e-08
TY0_TY1	chr3	26886559	26886684	peak_442	12.7131	-	ENSBTAG00000001246	-2.63422	2.90926e-05	0.000148926
TY0_TY1	chr8	78856516	78856716	peak_448	7.01564	-	ENSBTAG00000001257	-2.07335	0.00293047	0.00772826
TY0_TY1	chr21	45843901	45843951	peak_451	23.0592	-	ENSBTAG00000001282	-3.54444	7.21118e-09	1.14414e-07
TY0_TY1	chr19	10833844	10834959	peak_454	9.12044	-	ENSBTAG00000001290	-2.68184	0.00053487	0.00179669
TY0_TY1	chr17	70477465	70477565	peak_457	13.7105	+	ENSBTAG00000001295	-2.0433	1.28755e-05	7.45996e-05
TY0_TY1	chr6	83252064	83252489	peak_459	43.0908	-	ENSBTAG00000001323	-2.82024	1.41138e-15	1.06754e-13
TY0_TY1	chr1	64019715	64019915	peak_475	20.5498	-	ENSBTAG00000001390	-2.74368	5.41281e-08	6.51468e-07
TY0_TY1	chr1	19256604	19256679	peak_477	16.7097	+	ENSBTAG00000001395	-3.83557	1.12713e-06	9.32966e-06
TY0_TY1	chr17	54251578	54251628	peak_478	8.19024	+	ENSBTAG00000001398,ENSBTAG00000052539	-2.26552	0.00113784	0.00342367
TY0_TY1	chr17	54264239	54264439	peak_479	14.2193	+	ENSBTAG00000001398,ENSBTAG00000052539	-2.33537	8.42518e-06	5.24273e-05
TY0_TY1	chr17	54265064	54265164	peak_480	15.2325	+	ENSBTAG00000001398,ENSBTAG00000052539	-2.44026	3.67994e-06	2.59757e-05
TY0_TY1	chr10	16132074	16135040	peak_481	17.3901	+	ENSBTAG00000001405	-3.43777	6.48949e-07	5.82196e-06
TY0_TY1	chr10	16136340	16136615	peak_483	35.3768	+	ENSBTAG00000001405	-3.29629	5.18577e-13	2.24138e-11
TY0_TY1	chr11	30139116	30140681	peak_493	13.9188	+	ENSBTAG00000001424	-2.97828	1.07518e-05	6.45699e-05
TY0_TY1	chr11	30144108	30144358	peak_494	46.6422	-	ENSBTAG00000001425	-2.97265	9.85865e-17	9.10524e-15
TY0_TY1	chr2	43429022	43429147	peak_495	13.8892	-	ENSBTAG00000001435	-2.52519	1.10331e-05	6.59053e-05
TY0_TY1	chr27	25653950	25654200	peak_498	40.2711	+	ENSBTAG00000001463	-3.2445	1.21975e-14	7.53667e-13
TY0_TY1	chr1	65018742	65018817	peak_499	5.96009	-	ENSBTAG00000001464	-2.13121	0.0068636	0.0160633
TY0_TY1	chr23	42887735	42887960	peak_505	23.4845	+	ENSBTAG00000001475	-2.75035	5.22439e-09	8.52022e-08
TY0_TY1	chr3	9759612	9759662	peak_506	4.67811	+	ENSBTAG00000001481	-2.16011	0.0193469	0.0390615
TY0_TY1	chr7	102150117	102150292	peak_510	28.6142	+	ENSBTAG00000001485	-3.58281	9.31987e-11	2.43371e-09
TY0_TY1	chr3	28977136	28977286	peak_511	18.7675	+	ENSBTAG00000001499	-2.83595	2.22458e-07	2.24093e-06
TY0_TY1	chr4	5457898	5458048	peak_514	8.15498	+	ENSBTAG00000001500	-2.98132	0.0011712	0.00350839
TY0_TY1	chr4	5458073	5458123	peak_515	7.32911	+	ENSBTAG00000001500	-2.04098	0.00227169	0.00621897
TY0_TY1	chr4	5458673	5458948	peak_516	15.5786	+	ENSBTAG00000001500	-2.83333	2.77149e-06	2.04345e-05
TY0_TY1	chr1	79610971	79611121	peak_523	8.90519	+	ENSBTAG00000001511	-2.21497	0.000635675	0.00208579
TY0_TY1	chr2	126967400	126967650	peak_526	24.1343	-	ENSBTAG00000001513	-2.89326	3.0824e-09	5.43071e-08
TY0_TY1	chr3	14107517	14107717	peak_528	46.2939	+	ENSBTAG00000001518	-2.41385	1.26828e-16	1.15915e-14
TY0_TY1	chr4	80954920	80955095	peak_533	11.6798	-	ENSBTAG00000001528	-2.15458	6.78454e-05	0.0003048
TY0_TY1	chr4	80954120	80954345	peak_534	25.2484	-	ENSBTAG00000001528	-3.03635	1.28672e-09	2.50881e-08
TY0_TY1	chr9	45201534	45209221	peak_536	12.6532	+	ENSBTAG00000001533	-3.49744	3.05742e-05	0.000155242
TY0_TY1	chr21	26815852	26816077	peak_541	9.60832	-	ENSBTAG00000001565	-2.43863	0.000361544	0.00128118
TY0_TY1	chr28	19359224	19359560	peak_543	14.821	-	ENSBTAG00000001573	-3.47775	5.17799e-06	3.45488e-05
TY0_TY1	chr12	76365587	76365662	peak_550	16.568	+	ENSBTAG00000001589	-2.34715	1.26929e-06	1.02928e-05
TY0_TY1	chr9	74359587	74359637	peak_559	7.07029	-	ENSBTAG00000001598	-2.95725	0.00279609	0.00744097
TY0_TY1	chr19	61130414	61143250	peak_564	21.3575	-	ENSBTAG00000001609	-4.41693	2.84634e-08	3.72187e-07
TY0_TY1	chr27	33338631	33338731	peak_565	17.5291	-	ENSBTAG00000001612	-2.6772	5.78467e-07	5.28694e-06
TY0_TY1	chr21	41261791	41262041	peak_569	33.2851	+	ENSBTAG00000001617	-3.7492	2.55899e-12	9.55427e-11
TY0_TY1	chr19	43168594	43168644	peak_577	19.2005	+	ENSBTAG00000001632	-2.503	1.56832e-07	1.65988e-06
TY0_TY1	chr13	65353386	65353561	peak_578	22.1759	+	ENSBTAG00000001640	-2.54607	1.50565e-08	2.11055e-07
TY0_TY1	chr12	32615764	32615839	peak_587	63.1843	-	ENSBTAG00000001648	-2.93592	4.45872e-22	9.54166e-20
TY0_TY1	chr2	127727899	127727949	peak_588	16.8915	+	ENSBTAG00000001651	-2.93189	9.72183e-07	8.22558e-06
TY0_TY1	chr29	9619239	9619439	peak_592	38.2397	+	ENSBTAG00000001657	-3.26472	5.86451e-14	3.08115e-12
TY0_TY1	chr8	79517975	79522245	peak_616	11.3326	-	ENSBTAG00000001737	-2.76344	9.02871e-05	0.000387753
TY0_TY1	chr1	149711456	149711556	peak_628	18.9354	+	ENSBTAG00000001771	-3.12783	1.94829e-07	1.99467e-06
TY0_TY1	chr24	41565057	41565332	peak_638	10.0046	+	ENSBTAG00000001805	-2.92149	0.000261622	0.000973482
TY0_TY1	chr5	34298446	34298571	peak_643	41.2684	+	ENSBTAG00000001810	-3.49589	5.76618e-15	3.77556e-13
TY0_TY1	chr5	34302463	34302538	peak_644	34.3252	+	ENSBTAG00000001810	-4.75863	1.16109e-12	4.64604e-11
TY0_TY1	chr16	39079826	39080051	peak_650	17.439	+	ENSBTAG00000001821	-2.35802	6.21543e-07	5.62788e-06
TY0_TY1	chr13	54464647	54464897	peak_655	9.15158	-	ENSBTAG00000001827	-2.17212	0.000521645	0.00175832
TY0_TY1	chr9	29749009	29749234	peak_658	93.3974	-	ENSBTAG00000001835	-3.8078	1.31061e-31	7.66618e-29
TY0_TY1	chr12	34661908	34662133	peak_664	12.2286	+	ENSBTAG00000001867	-2.21771	4.31452e-05	0.000208371
TY0_TY1	chr12	34663733	34663933	peak_667	9.12918	+	ENSBTAG00000001867	-2.28039	0.000531032	0.00178585
TY0_TY1	chr12	34665008	34665258	peak_668	14.5592	+	ENSBTAG00000001867	-2.87336	6.40669e-06	4.1424e-05
TY0_TY1	chr18	15020913	15021138	peak_671	9.2762	+	ENSBTAG00000001872	-2.68923	0.000472229	0.00161282
TY0_TY1	chrX	71431489	71432014	peak_674	24.4308	+	ENSBTAG00000001877	-3.30573	2.44415e-09	4.42164e-08
TY0_TY1	chr3	117558884	117559009	peak_675	8.44925	-	ENSBTAG00000001879	-2.10719	0.000919218	0.00286102
TY0_TY1	chr4	81287503	81287753	peak_679	24.3865	-	ENSBTAG00000001892	-3.5247	2.54128e-09	4.55975e-08
TY0_TY1	chr29	1099368	1099493	peak_682	10.8955	-	ENSBTAG00000001902	-2.85287	0.00012834	0.000524969
TY0_TY1	chr15	43669754	43670104	peak_690	30.7472	-	ENSBTAG00000001922	-3.97666	1.77693e-11	5.54833e-10
TY0_TY1	chr13	58609127	58609252	peak_693	5.02235	-	ENSBTAG00000001936	-2.26538	0.0146474	0.0307696
TY0_TY1	chr10	79530325	79530649	peak_696	17.1749	+	ENSBTAG00000001945	-2.27408	7.7567e-07	6.75842e-06
TY0_TY1	chr10	79534827	79535127	peak_697	13.7569	-	ENSBTAG00000001948	-2.64068	1.23744e-05	7.22378e-05
TY0_TY1	chr20	9405362	9405487	peak_704	15.1023	-	ENSBTAG00000001961	-3.03193	4.07915e-06	2.84277e-05
TY0_TY1	chr4	9460888	9460938	peak_710	26.8955	-	ENSBTAG00000001992	-3.13875	3.5239e-10	8.01003e-09
TY0_TY1	chr4	9460763	9460863	peak_711	22.7423	-	ENSBTAG00000001992	-2.73183	9.40518e-09	1.42523e-07
TY0_TY1	chr4	9460088	9460338	peak_712	133.019	-	ENSBTAG00000001992	-3.38926	2.06561e-44	9.06185e-41
TY0_TY1	chr10	45843237	45843312	peak_719	12.815	-	ENSBTAG00000002014	-2.88674	2.67299e-05	0.000138774
TY0_TY1	chr20	4803940	4804190	peak_720	9.74805	+	ENSBTAG00000002020	-2.46903	0.000322867	0.00116291
TY0_TY1	chr3	50628166	50628391	peak_727	24.9286	+	ENSBTAG00000002028	-3.90866	1.65248e-09	3.1315e-08
TY0_TY1	chr17	61773119	61775052	peak_733	6.33494	-	ENSBTAG00000002048	-2.14671	0.00507991	0.0123878
TY0_TY1	chr14	36760790	36760965	peak_741	7.04689	-	ENSBTAG00000002076	-2.26016	0.0028485	0.00756264
TY0_TY1	chr23	50080864	50081064	peak_745	7.00104	+	ENSBTAG00000002089	-2.20338	0.00296917	0.00780687
TY0_TY1	chr25	36958523	36958643	peak_746	15.5162	+	ENSBTAG00000002094	-2.06519	2.91348e-06	2.13379e-05
TY0_TY1	chr4	8668564	8668614	peak_750	17.2727	+	ENSBTAG00000002107	-3.36152	7.17643e-07	6.31554e-06
TY0_TY1	chrX	85772716	85772941	peak_752	6.88949	-	ENSBTAG00000002113	-2.71312	0.00324535	0.00843444
TY0_TY1	chr22	28656267	28656442	peak_759	22.6417	-	ENSBTAG00000002147	-2.87134	1.0276e-08	1.52816e-07
TY0_TY1	chr16	60789818	60789868	peak_761	5.57517	-	ENSBTAG00000002167	-2.01563	0.00935444	0.0209752
TY0_TY1	chr1	127215245	127215545	peak_765	18.9848	-	ENSBTAG00000002185	-2.5817	1.86519e-07	1.92758e-06
TY0_TY1	chr12	76118857	76119032	peak_785	13.7909	-	ENSBTAG00000002240	-2.48645	1.19493e-05	7.05542e-05
TY0_TY1	chr15	83443225	83443375	peak_789	27.0154	-	ENSBTAG00000002260	-4.57915	3.20089e-10	7.37128e-09
TY0_TY1	chr19	36043026	36043101	peak_790	10.6374	+	ENSBTAG00000002267	-2.69057	0.000157543	0.000627824
TY0_TY1	chr12	18879370	18879595	peak_793	27.2347	+	ENSBTAG00000002271	-4.13472	2.67741e-10	6.33196e-09
TY0_TY1	chr9	453101	453226	peak_795	30.4761	+	ENSBTAG00000002275	-3.6647	2.19004e-11	6.69526e-10
TY0_TY1	chr7	18209920	18210109	peak_800	14.5726	+	ENSBTAG00000002277	-3.04067	6.32881e-06	4.10414e-05
TY0_TY1	chr13	33347954	33352967	peak_803	38.2156	+	ENSBTAG00000002280	-3.04933	5.99868e-14	3.13288e-12
TY0_TY1	chr7	50683878	50683928	peak_806	7.54495	-	ENSBTAG00000002286	-2.30677	0.00191574	0.0053548
TY0_TY1	chr18	21779213	21779413	peak_808	9.17034	+	ENSBTAG00000002287	-2.25483	0.000512533	0.00173561
TY0_TY1	chr5	83509101	83509176	peak_812	8.08884	+	ENSBTAG00000002313	-2.46826	0.00123702	0.00367296
TY0_TY1	chr5	83570399	83570599	peak_813	9.89429	+	ENSBTAG00000002313	-2.237	0.000285755	0.0010508
TY0_TY1	chr17	53772930	53773055	peak_817	12.3655	-	ENSBTAG00000002315	-2.31735	3.85971e-05	0.000189508
TY0_TY1	chr21	67424573	67429704	peak_819	9.92487	+	ENSBTAG00000002336	-3.52259	0.000278823	0.00102876
TY0_TY1	chr15	80930376	80930426	peak_834	12.0095	+	ENSBTAG00000002381	-2.45179	5.15537e-05	0.000242537
TY0_TY1	chr15	80949765	80949865	peak_842	12.4896	+	ENSBTAG00000002404	-2.63748	3.49137e-05	0.000173881
TY0_TY1	chr16	52086684	52086759	peak_843	8.49218	-	ENSBTAG00000002408	-3.67666	0.000886889	0.00277715
TY0_TY1	chr3	9645634	9645859	peak_855	11.3351	+	ENSBTAG00000002419	-2.66939	9.00419e-05	0.000387079
TY0_TY1	chr12	83618558	83618808	peak_861	9.01713	+	ENSBTAG00000002432	-2.68266	0.000580297	0.00193007
TY0_TY1	chr8	64256426	64256526	peak_871	14.9246	-	ENSBTAG00000002454	-2.80992	4.76061e-06	3.21552e-05
TY0_TY1	chr25	621017	621067	peak_872	13.7632	-	ENSBTAG00000002470	-2.83315	1.22964e-05	7.19207e-05
TY0_TY1	chr16	52022005	52022230	peak_873	15.2367	+	ENSBTAG00000002472	-3.33816	3.66328e-06	2.58998e-05
TY0_TY1	chr16	51990094	51990319	peak_876	18.8115	-	ENSBTAG00000002476	-2.5966	2.1463e-07	2.17361e-06
TY0_TY1	chr25	40982547	40982747	peak_880	9.71867	+	ENSBTAG00000002477	-2.09451	0.000330592	0.00118683
TY0_TY1	chr21	2327390	2334211	peak_882	28.6513	-	ENSBTAG00000002487	-3.04856	9.00241e-11	2.37199e-09
TY0_TY1	chr21	2326415	2326640	peak_883	15.0309	-	ENSBTAG00000002487	-3.66004	4.30664e-06	2.98707e-05
TY0_TY1	chr7	7887311	7887511	peak_885	15.3368	+	ENSBTAG00000002495,ENSBTAG00000054865	-2.4248	3.38374e-06	2.41637e-05
TY0_TY1	chr21	30878916	30879116	peak_887	17.1071	+	ENSBTAG00000002504	-2.45645	8.22691e-07	7.0837e-06
TY0_TY1	chr26	39253628	39254185	peak_893	39.5909	-	ENSBTAG00000002528	-2.55286	2.11976e-14	1.20771e-12
TY0_TY1	chr26	39243865	39244065	peak_895	22.5307	-	ENSBTAG00000002528	-2.92022	1.13612e-08	1.65038e-07
TY0_TY1	chr23	47381949	47382224	peak_897	25.0982	+	ENSBTAG00000002534	-2.5817	1.44383e-09	2.7842e-08
TY0_TY1	chr5	88441733	88441958	peak_901	11.8468	+	ENSBTAG00000002551	-2.64502	5.88256e-05	0.000271492
TY0_TY1	chr10	53036261	53041238	peak_907	18.5171	-	ENSBTAG00000002586	-2.92883	2.68565e-07	2.6656e-06
TY0_TY1	chr10	53025311	53025536	peak_908	23.0482	-	ENSBTAG00000002586	-2.64929	7.29261e-09	1.15289e-07
TY0_TY1	chr2	129482217	129482367	peak_911	10.7256	+	ENSBTAG00000002594	-3.15966	0.000146798	0.000590557
TY0_TY1	chr3	81996967	81997167	peak_912	17.3611	-	ENSBTAG00000002600	-4.52862	6.64149e-07	5.94011e-06
TY0_TY1	chr9	59742641	59742841	peak_916	9.50222	+	ENSBTAG00000002625	-2.77497	0.00039495	0.00137895
TY0_TY1	chr2	24786632	24797409	peak_922	16.8241	-	ENSBTAG00000002646	-2.32826	1.02747e-06	8.61854e-06
TY0_TY1	chr15	27432910	27433260	peak_923	9.40966	-	ENSBTAG00000002650	-2.1036	0.000423298	0.00147032
TY0_TY1	chrX	66992771	66993021	peak_926	8.33254	-	ENSBTAG00000002668	-2.20802	0.00101258	0.00310209
TY0_TY1	chrX	66974502	66974752	peak_927	16.683	-	ENSBTAG00000002668	-2.80677	1.15253e-06	9.50402e-06
TY0_TY1	chr13	45107190	45107240	peak_931	6.94241	-	ENSBTAG00000002683	-2.10591	0.00310993	0.00813068
TY0_TY1	chr13	45107182	45107232	peak_932	13.548	+	ENSBTAG00000002685	-3.26106	1.47303e-05	8.3491e-05
TY0_TY1	chr18	41847858	41848058	peak_934	18.902	-	ENSBTAG00000002687	-3.3836	1.99625e-07	2.04139e-06
TY0_TY1	chr1	58491087	58493062	peak_938	9.08283	+	ENSBTAG00000002703	-2.24376	0.000551102	0.00184415
TY0_TY1	chr10	20967048	20967098	peak_942	22.5617	+	ENSBTAG00000002707,ENSBTAG00000002709	-2.70721	1.10091e-08	1.61528e-07
TY0_TY1	chr4	40957627	40957877	peak_943	13.3771	-	ENSBTAG00000002714	-2.43203	1.70006e-05	9.39909e-05
TY0_TY1	chr3	93993535	93993635	peak_947	23.1293	+	ENSBTAG00000002719	-4.30011	6.85693e-09	1.0899e-07
TY0_TY1	chr3	93883983	93884058	peak_948	17.3412	+	ENSBTAG00000002721	-3.69328	6.78185e-07	6.02267e-06
TY0_TY1	chr3	93884083	93884308	peak_949	22.8273	+	ENSBTAG00000002721	-4.05278	8.72928e-09	1.3437e-07
TY0_TY1	chr19	46206539	46206939	peak_951	15.3976	-	ENSBTAG00000002726	-3.09382	3.21069e-06	2.31666e-05
TY0_TY1	chr8	10594312	10594562	peak_955	17.7092	-	ENSBTAG00000002730	-3.52255	5.05271e-07	4.66658e-06
TY0_TY1	chr24	41520675	41520875	peak_958	11.0827	+	ENSBTAG00000002755	-2.46357	0.000110618	0.000461075
TY0_TY1	chr24	41521075	41521300	peak_959	13.2623	+	ENSBTAG00000002755	-2.68125	1.86635e-05	0.000101774
TY0_TY1	chr24	41521450	41521675	peak_960	24.5797	+	ENSBTAG00000002755	-2.82234	2.17278e-09	3.98828e-08
TY0_TY1	chr17	14423374	14423749	peak_973	24.0778	-	ENSBTAG00000002813	-3.57561	3.22489e-09	5.64774e-08
TY0_TY1	chr13	15997861	15997911	peak_980	18.1464	-	ENSBTAG00000002836	-2.75632	3.58642e-07	3.44658e-06
TY0_TY1	chr11	100195011	100195161	peak_981	24.037	+	ENSBTAG00000002837	-2.66364	3.38358e-09	5.80969e-08
TY0_TY1	chr28	30765539	30769677	peak_1004	11.6166	+	ENSBTAG00000002920	-3.07627	7.16828e-05	0.000318453
TY0_TY1	chr4	85814039	85814161	peak_1010	6.8511	+	ENSBTAG00000002938	-2.32481	0.00334571	0.00866192
TY0_TY1	chr22	52452038	52452238	peak_1011	10.1421	+	ENSBTAG00000002948	-2.65194	0.000233897	0.000884955
TY0_TY1	chr22	52452713	52452888	peak_1012	39.5595	+	ENSBTAG00000002948	-4.89789	2.19277e-14	1.23427e-12
TY0_TY1	chr22	52454513	52454756	peak_1013	26.0351	+	ENSBTAG00000002948	-2.42716	6.92861e-10	1.45434e-08
TY0_TY1	chr2	127585506	127585631	peak_1021	14.2986	-	ENSBTAG00000002988	-3.10239	7.87835e-06	4.96228e-05
TY0_TY1	chr2	127543667	127543867	peak_1022	12.3366	-	ENSBTAG00000002988	-2.92061	3.95446e-05	0.000193343
TY0_TY1	chr9	41069820	41070120	peak_1025	16.7536	+	ENSBTAG00000003015	-2.55341	1.08719e-06	9.05027e-06
TY0_TY1	chr1	2816276	2817736	peak_1038	34.2874	+	ENSBTAG00000003064	-2.77907	1.20672e-12	4.76925e-11
TY0_TY1	chr10	87514136	87514361	peak_1048	33.8679	+	ENSBTAG00000003084	-3.60482	1.65031e-12	6.37878e-11
TY0_TY1	chr15	5503940	5506029	peak_1051	14.9541	+	ENSBTAG00000003087	-2.70582	4.63515e-06	3.1504e-05
TY0_TY1	chr15	5506179	5506304	peak_1052	21.1952	+	ENSBTAG00000003087	-4.05576	3.25042e-08	4.16493e-07
TY0_TY1	chr8	24955381	24955606	peak_1057	20.324	-	ENSBTAG00000003097	-3.18408	6.45157e-08	7.61858e-07
TY0_TY1	chr15	17962637	17964984	peak_1062	11.4553	+	ENSBTAG00000003111	-2.40228	8.17073e-05	0.000356135
TY0_TY1	chr4	63912784	63916170	peak_1063	13.8929	+	ENSBTAG00000003115	-2.97934	1.09912e-05	6.57375e-05
TY0_TY1	chr4	63921469	63924380	peak_1064	11.2688	+	ENSBTAG00000003115	-2.90032	9.50158e-05	0.000405284
TY0_TY1	chr4	63924930	63925180	peak_1065	13.9714	+	ENSBTAG00000003115	-2.57134	1.02959e-05	6.22581e-05
TY0_TY1	chr4	63925205	63925721	peak_1066	10.2634	+	ENSBTAG00000003115	-2.49579	0.000212254	0.000813592
TY0_TY1	chr21	30973136	30973186	peak_1070	8.91266	-	ENSBTAG00000003130	-2.04478	0.000631446	0.00207502
TY0_TY1	chr10	32547799	32547874	peak_1076	9.56247	-	ENSBTAG00000003172	-3.40723	0.000375026	0.00132254
TY0_TY1	chr16	43916641	43916691	peak_1080	8.71134	-	ENSBTAG00000003177	-2.5591	0.000740146	0.00238576
TY0_TY1	chr26	41815653	41820591	peak_1082	29.5391	-	ENSBTAG00000003178	-2.67931	4.57297e-11	1.28189e-09
TY0_TY1	chr5	60032400	60032750	peak_1083	31.0259	-	ENSBTAG00000003183	-3.19161	1.41791e-11	4.57381e-10
TY0_TY1	chr10	36171512	36171787	peak_1086	12.6849	+	ENSBTAG00000003193	-2.26231	2.97196e-05	0.00015187
TY0_TY1	chr13	61786419	61786494	peak_1091	21.5518	+	ENSBTAG00000003215	-3.54693	2.44308e-08	3.25275e-07
TY0_TY1	chr13	61787619	61787769	peak_1092	23.3656	+	ENSBTAG00000003215	-3.54635	5.68622e-09	9.25235e-08
TY0_TY1	chr5	65269143	65269243	peak_1100	9.8142	+	ENSBTAG00000003239	-2.3816	0.000306751	0.00111078
TY0_TY1	chr13	73347048	73347273	peak_1102	14.3314	-	ENSBTAG00000003256	-2.8773	7.67394e-06	4.85095e-05
TY0_TY1	chr7	57696189	57697602	peak_1108	16.6029	+	ENSBTAG00000003259	-2.96611	1.23208e-06	1.00468e-05
TY0_TY1	chr26	30711375	30711550	peak_1110	15.4944	+	ENSBTAG00000003265	-3.32329	2.9677e-06	2.16627e-05
TY0_TY1	chr20	26268088	26268388	peak_1113	16.0438	-	ENSBTAG00000003268	-2.51455	1.91487e-06	1.48027e-05
TY0_TY1	chr26	21830032	21830282	peak_1118	15.0021	+	ENSBTAG00000003296	-3.31035	4.42128e-06	3.04732e-05
TY0_TY1	chr5	25978098	25978198	peak_1122	16.749	-	ENSBTAG00000003304	-3.3842	1.09271e-06	9.07903e-06
TY0_TY1	chr19	18013981	18014131	peak_1129	10.6061	-	ENSBTAG00000003334	-2.56898	0.000161746	0.000641571
TY0_TY1	chr9	39445652	39445852	peak_1132	8.21234	-	ENSBTAG00000003342	-2.3661	0.00111632	0.00337163
TY0_TY1	chr17	32391748	32391898	peak_1135	5.30636	-	ENSBTAG00000003345	-2.31884	0.0116621	0.0252713
TY0_TY1	chr17	32390298	32390473	peak_1136	9.15815	-	ENSBTAG00000003345	-3.09362	0.000518869	0.00175034
TY0_TY1	chr23	25402207	25402457	peak_1139	12.6532	-	ENSBTAG00000003359	-2.08325	3.05636e-05	0.000155242
TY0_TY1	chr15	59020318	59020518	peak_1140	17.356	+	ENSBTAG00000003361	-3.38838	6.68517e-07	5.96094e-06
TY0_TY1	chr10	71781246	71781296	peak_1148	20.761	+	ENSBTAG00000003371	-2.90677	4.59858e-08	5.62733e-07
TY0_TY1	chr10	71781321	71781471	peak_1149	37.4329	+	ENSBTAG00000003371	-3.47659	1.08728e-13	5.38971e-12
TY0_TY1	chr26	44500119	44500219	peak_1154	34.5547	+	ENSBTAG00000003395	-3.89552	9.71056e-13	3.96281e-11
TY0_TY1	chr26	44542534	44542809	peak_1156	40.8557	+	ENSBTAG00000003395	-2.76613	7.9618e-15	5.02567e-13
TY0_TY1	chr26	44546604	44546854	peak_1157	10.8985	-	ENSBTAG00000003397	-2.68052	0.000127952	0.00052387
TY0_TY1	chr17	14350185	14353255	peak_1158	10.036	-	ENSBTAG00000003399	-2.58788	0.000255115	0.0009525
TY0_TY1	chr13	38242438	38242663	peak_1167	8.61941	+	ENSBTAG00000003425	-2.89092	0.000796954	0.00254272
TY0_TY1	chr11	97609079	97609279	peak_1170	11.5369	+	ENSBTAG00000003438	-2.76689	7.64833e-05	0.000336542
TY0_TY1	chr19	33783462	33783762	peak_1171	8.20772	+	ENSBTAG00000003439	-2.08748	0.00112106	0.00338244
TY0_TY1	chr3	43524638	43524838	peak_1172	6.0086	+	ENSBTAG00000003440	-2.06388	0.00658529	0.0155321
TY0_TY1	chr6	68307637	68308745	peak_1173	11.7855	-	ENSBTAG00000003443	-2.72722	6.19577e-05	0.000283281
TY0_TY1	chr18	65467348	65467398	peak_1177	12.7996	-	ENSBTAG00000003456	-2.75445	2.71122e-05	0.000140261
TY0_TY1	chr18	65466598	65466823	peak_1178	14.9749	-	ENSBTAG00000003456	-3.73527	4.54444e-06	3.10537e-05
TY0_TY1	chr10	77048174	77056485	peak_1185	20.5258	+	ENSBTAG00000003469	-2.73994	5.52611e-08	6.62378e-07
TY0_TY1	chr7	62773551	62773676	peak_1189	13.734	-	ENSBTAG00000003498	-6.07183	1.26142e-05	7.33932e-05
TY0_TY1	chr23	19386681	19393552	peak_1191	11.9404	+	ENSBTAG00000003499	-2.89755	5.44904e-05	0.000254443
TY0_TY1	chr18	15130697	15130747	peak_1194	7.35136	-	ENSBTAG00000003503	-2.54981	0.00223371	0.00612378
TY0_TY1	chr12	52890314	52891878	peak_1198	10.1941	+	ENSBTAG00000003511	-2.12936	0.000224066	0.000853649
TY0_TY1	chr27	34146017	34146492	peak_1199	15.9871	-	ENSBTAG00000003516	-2.29682	1.99687e-06	1.53959e-05
TY0_TY1	chr21	60273115	60273315	peak_1200	32.5131	-	ENSBTAG00000003526,ENSBTAG00000049670	-3.08161	4.55569e-12	1.63149e-10
TY0_TY1	chr7	15022457	15022682	peak_1205	6.61116	-	ENSBTAG00000003544	-2.36776	0.00407349	0.0102292
TY0_TY1	chr7	15021857	15022057	peak_1206	6.52891	-	ENSBTAG00000003544	-2.33074	0.00435669	0.0108293
TY0_TY1	chr11	25506595	25506670	peak_1208	19.5366	-	ENSBTAG00000003553	-3.3108	1.20641e-07	1.31491e-06
TY0_TY1	chr17	68038326	68038401	peak_1210	7.031	+	ENSBTAG00000003557	-2.72438	0.00288985	0.00764643
TY0_TY1	chr12	18095423	18095573	peak_1213	17.046	-	ENSBTAG00000003560	-3.82934	8.61616e-07	7.38985e-06
TY0_TY1	chr18	1734937	1735137	peak_1219	17.4084	-	ENSBTAG00000003570	-3.32751	6.36808e-07	5.74831e-06
TY0_TY1	chr3	25855513	25855988	peak_1221	8.88572	-	ENSBTAG00000003586	-2.55568	0.000646237	0.00211413
TY0_TY1	chr3	25709238	25709538	peak_1222	14.3854	-	ENSBTAG00000003586	-2.59212	7.3704e-06	4.67253e-05
TY0_TY1	chr3	29489481	29489731	peak_1226	14.8109	+	ENSBTAG00000003614	-2.90464	5.21822e-06	3.47908e-05
TY0_TY1	chr26	746139	756205	peak_1230	22.8067	-	ENSBTAG00000003634	-3.71463	8.88569e-09	1.36299e-07
TY0_TY1	chr2	39905150	39905250	peak_1233	10.9464	+	ENSBTAG00000003650	-3.7546	0.000123139	0.000506765
TY0_TY1	chr21	51631182	51631232	peak_1240	4.71971	+	ENSBTAG00000003684	-2.12524	0.0186695	0.0379511
TY0_TY1	chr26	34328195	34328420	peak_1241	9.36691	+	ENSBTAG00000003690	-2.74251	0.000438755	0.00151453
TY0_TY1	chr19	26344811	26344861	peak_1243	6.2387	-	ENSBTAG00000003699	-2.5129	0.00547864	0.0132423
TY0_TY1	chr16	70594513	70596430	peak_1244	31.1834	+	ENSBTAG00000003702	-3.2867	1.25721e-11	4.10064e-10
TY0_TY1	chr4	29058546	29069455	peak_1246	13.7527	+	ENSBTAG00000003709	-3.48844	1.24187e-05	7.24478e-05
TY0_TY1	chr4	29069480	29069530	peak_1247	13.4989	+	ENSBTAG00000003709	-4.4138	1.5368e-05	8.63798e-05
TY0_TY1	chr4	29114947	29115293	peak_1248	14.7312	+	ENSBTAG00000003709	-3.20175	5.55678e-06	3.67686e-05
TY0_TY1	chr8	62675778	62682489	peak_1249	15.9487	+	ENSBTAG00000003719	-3.50394	2.05978e-06	1.58115e-05
TY0_TY1	chr20	25400417	25400492	peak_1251	16.4782	-	ENSBTAG00000003728	-2.12994	1.36204e-06	1.09538e-05
TY0_TY1	chrX	98635301	98635501	peak_1252	17.3977	-	ENSBTAG00000003740	-3.27842	6.43036e-07	5.79105e-06
TY0_TY1	chr5	43134291	43134666	peak_1255	22.9771	-	ENSBTAG00000003748	-3.49584	7.7167e-09	1.2112e-07
TY0_TY1	chr10	58224284	58224534	peak_1259	21.3651	+	ENSBTAG00000003762	-2.76278	2.82714e-08	3.70229e-07
TY0_TY1	chr6	113217604	113217704	peak_1263	14.0792	+	ENSBTAG00000003766	-3.21028	9.43624e-06	5.77764e-05
TY0_TY1	chr4	13463070	13463320	peak_1264	13.8302	-	ENSBTAG00000003773	-2.68158	1.15541e-05	6.86606e-05
TY0_TY1	chr4	13462645	13462745	peak_1265	14.4169	-	ENSBTAG00000003773	-4.14166	7.20075e-06	4.57159e-05
TY0_TY1	chr14	69808680	69808905	peak_1266	15.146	+	ENSBTAG00000003789	-2.50583	3.94802e-06	2.75796e-05
TY0_TY1	chr14	69811059	69811159	peak_1267	16.0749	+	ENSBTAG00000003789	-3.16718	1.8674e-06	1.44868e-05
TY0_TY1	chr14	69811484	69811634	peak_1268	20.1626	+	ENSBTAG00000003789	-2.31018	7.35131e-08	8.52053e-07
TY0_TY1	chr14	69829032	69829082	peak_1269	11.6181	+	ENSBTAG00000003789	-2.41913	7.1502e-05	0.000318129
TY0_TY1	chr14	69845041	69845141	peak_1270	39.2848	+	ENSBTAG00000003789	-3.08786	2.68873e-14	1.49309e-12
TY0_TY1	chr3	20190882	20191157	peak_1274	7.65105	-	ENSBTAG00000003799,ENSBTAG00000003806	-2.1618	0.0017595	0.00497513
TY0_TY1	chr24	49902343	49902518	peak_1276	29.0271	-	ENSBTAG00000003801	-2.20965	6.77094e-11	1.82795e-09
TY0_TY1	chr1	132298832	132299032	peak_1279	12.2189	-	ENSBTAG00000003833	-3.91973	4.35117e-05	0.000209765
TY0_TY1	chr25	28273486	28273836	peak_1281	13.2097	+	ENSBTAG00000003842	-3.12854	1.94658e-05	0.000105558
TY0_TY1	chr2	104473629	104473704	peak_1283	26.0949	+	ENSBTAG00000003843	-2.61434	6.56738e-10	1.39521e-08
TY0_TY1	chr3	108329265	108329415	peak_1287	47.245	+	ENSBTAG00000003849	-3.25185	6.28661e-17	5.99551e-15
TY0_TY1	chr1	110460912	110461262	peak_1289	27.126	+	ENSBTAG00000003851	-3.38302	2.91035e-10	6.82765e-09
TY0_TY1	chr10	81438781	81438831	peak_1292	8.42547	+	ENSBTAG00000003857	-2.09316	0.000938141	0.00290857
TY0_TY1	chr2	125527951	125528176	peak_1295	8.7286	-	ENSBTAG00000003866	-2.02649	0.000729463	0.00235739
TY0_TY1	chr9	103962159	103962409	peak_1300	12.805	+	ENSBTAG00000003884	-3.06955	2.69957e-05	0.00013974
TY0_TY1	chr11	72045013	72045263	peak_1304	16.568	-	ENSBTAG00000003904	-3.49505	1.26816e-06	1.02928e-05
TY0_TY1	chr9	23856356	23856681	peak_1309	10.6366	+	ENSBTAG00000003919	-2.5392	0.000157715	0.000628141
TY0_TY1	chr12	36369167	36369392	peak_1311	57.322	-	ENSBTAG00000003922	-3.31613	3.7327e-20	5.55097e-18
TY0_TY1	chr3	15152605	15152955	peak_1319	15.8699	+	ENSBTAG00000003954	-3.08163	2.18106e-06	1.66986e-05
TY0_TY1	chr6	100886639	100886689	peak_1321	7.87785	+	ENSBTAG00000003959	-2.54079	0.00146526	0.00425138
TY0_TY1	chr22	7649884	7652379	peak_1327	22.9918	-	ENSBTAG00000003968	-2.63196	7.62464e-09	1.1989e-07
TY0_TY1	chr7	50885553	50885778	peak_1332	37.2349	+	ENSBTAG00000003986	-3.0365	1.26375e-13	6.18251e-12
TY0_TY1	chr26	24836098	24836248	peak_1333	20.7126	+	ENSBTAG00000003989	-2.82026	4.76238e-08	5.81966e-07
TY0_TY1	chr26	24872516	24872716	peak_1334	23.65	-	ENSBTAG00000003990	-2.47305	4.57182e-09	7.59718e-08
TY0_TY1	chr26	24871116	24871366	peak_1336	9.34726	-	ENSBTAG00000003990	-2.36173	0.000445858	0.0015353
TY0_TY1	chr10	60924816	60925016	peak_1340	50.9002	-	ENSBTAG00000004011	-2.98278	4.50199e-18	4.75909e-16
TY0_TY1	chr27	36949473	36949723	peak_1345	10.0849	-	ENSBTAG00000004015	-2.08967	0.00024473	0.000920781
TY0_TY1	chr4	33612123	33612173	peak_1353	11.1962	+	ENSBTAG00000004023	-3.33573	0.000100654	0.000426202
TY0_TY1	chr4	33619327	33619477	peak_1354	8.20428	+	ENSBTAG00000004023	-2.93639	0.00112436	0.00339052
TY0_TY1	chr19	44526730	44527105	peak_1360	11.7107	-	ENSBTAG00000004036	-2.61117	6.61357e-05	0.000298342
TY0_TY1	chr12	85327252	85327527	peak_1365	9.7488	-	ENSBTAG00000004041	-2.35308	0.000322567	0.0011623
TY0_TY1	chr21	61409768	61409967	peak_1366	16.7895	+	ENSBTAG00000004054	-2.88833	1.05645e-06	8.82791e-06
TY0_TY1	chr21	59460327	59460427	peak_1367	11.9724	-	ENSBTAG00000004063	-2.64372	5.31518e-05	0.000248855
TY0_TY1	chr4	113526180	113526255	peak_1368	24.129	-	ENSBTAG00000004078	-3.50985	3.09985e-09	5.45053e-08
TY0_TY1	chr29	2109528	2109578	peak_1369	7.16996	-	ENSBTAG00000004081	-2.22316	0.00257979	0.00694426
TY0_TY1	chr22	2772023	2773707	peak_1378	15.0933	-	ENSBTAG00000004117	-2.36738	4.11443e-06	2.8606e-05
TY0_TY1	chr12	76658680	76658905	peak_1385	22.6846	+	ENSBTAG00000004165	-2.47965	9.90739e-09	1.4834e-07
TY0_TY1	chr2	37062641	37064890	peak_1392	11.6381	+	ENSBTAG00000004184	-3.03546	7.034e-05	0.000313759
TY0_TY1	chr17	53173842	53173942	peak_1396	40.2516	+	ENSBTAG00000004199	-3.00522	1.24512e-14	7.63962e-13
TY0_TY1	chr17	53150391	53150578	peak_1399	11.8894	+	ENSBTAG00000004203	-2.00413	5.67325e-05	0.000263601
TY0_TY1	chr5	62711413	62711663	peak_1404	9.55618	+	ENSBTAG00000004240	-2.24745	0.000376816	0.00132832
TY0_TY1	chr9	72306453	72306553	peak_1414	18.0248	-	ENSBTAG00000004269	-2.13595	3.94875e-07	3.7496e-06
TY0_TY1	chr6	108812595	108812870	peak_1424	13.7767	-	ENSBTAG00000004316	-2.82704	1.21082e-05	7.12525e-05
TY0_TY1	chr6	108812145	108812295	peak_1425	12.0774	-	ENSBTAG00000004316	-2.91752	4.88424e-05	0.000231395
TY0_TY1	chr26	23341190	23341390	peak_1432	10.7062	+	ENSBTAG00000004321	-2.2653	0.000149339	0.000598582
TY0_TY1	chr18	35549290	35549465	peak_1437	38.7983	+	ENSBTAG00000004368	-3.96143	3.8148e-14	2.09194e-12
TY0_TY1	chr18	35588978	35599237	peak_1439	30.5814	+	ENSBTAG00000004368	-3.23167	2.02174e-11	6.22411e-10
TY0_TY1	chr3	49925429	49926761	peak_1442	24.5904	-	ENSBTAG00000004383	-3.36193	2.1477e-09	3.95881e-08
TY0_TY1	chr7	95092873	95093073	peak_1449	20.2137	+	ENSBTAG00000004413	-4.03048	7.07674e-08	8.22401e-07
TY0_TY1	chr7	50070820	50070870	peak_1451	7.24885	-	ENSBTAG00000004415	-4.46575	0.00241738	0.00657474
TY0_TY1	chr6	24738666	24739194	peak_1458	80.5211	+	ENSBTAG00000004428	-2.68337	1.37961e-27	5.76416e-25
TY0_TY1	chr19	7675975	7676200	peak_1462	14.5586	+	ENSBTAG00000004449	-2.14932	6.42793e-06	4.14392e-05
TY0_TY1	chr1	45057264	45061132	peak_1464	35.6489	+	ENSBTAG00000004459	-3.2551	4.18874e-13	1.85616e-11
TY0_TY1	chr19	17694778	17694903	peak_1470	8.22336	-	ENSBTAG00000004475	-2.30355	0.00110592	0.00334597
TY0_TY1	chr22	56543424	56543549	peak_1476	14.9999	-	ENSBTAG00000004512	-3.37513	4.45596e-06	3.05203e-05
TY0_TY1	chr5	82845856	82846081	peak_1478	23.9471	-	ENSBTAG00000004532	-2.79386	3.64331e-09	6.18305e-08
TY0_TY1	chr1	115305792	115306147	peak_1482	44.8318	-	ENSBTAG00000004564	-3.34636	3.75693e-16	3.19373e-14
TY0_TY1	chr4	31619370	31619645	peak_1486	10.512	-	ENSBTAG00000004575	-2.97718	0.000174211	0.000684823
TY0_TY1	chr5	19213732	19213782	peak_1491	28.5913	-	ENSBTAG00000004587	-3.15069	9.49748e-11	2.47273e-09
TY0_TY1	chr3	103552219	103552444	peak_1492	6.13079	-	ENSBTAG00000004590	-2.32941	0.00597736	0.0142708
TY0_TY1	chr21	57481176	57481451	peak_1494	12.1716	+	ENSBTAG00000004598	-3.04395	4.52585e-05	0.000216756
TY0_TY1	chr27	38233503	38233728	peak_1497	6.80812	+	ENSBTAG00000004613	-2.19642	0.00346519	0.00892386
TY0_TY1	chr27	38233803	38233853	peak_1498	7.07157	+	ENSBTAG00000004613	-2.08305	0.00279191	0.00743437
TY0_TY1	chr19	34398895	34398995	peak_1504	18.5681	-	ENSBTAG00000004635	-3.38771	2.58655e-07	2.57306e-06
TY0_TY1	chr15	76576506	76576706	peak_1506	19.011	-	ENSBTAG00000004639	-2.47687	1.82298e-07	1.89288e-06
TY0_TY1	chr4	87990855	87993865	peak_1509	23.5264	-	ENSBTAG00000004643	-3.08161	5.04662e-09	8.27646e-08
TY0_TY1	chr5	30304830	30304930	peak_1518	17.2938	-	ENSBTAG00000004660	-3.41112	7.04736e-07	6.2235e-06
TY0_TY1	chr5	36712603	36712828	peak_1528	6.30417	+	ENSBTAG00000004718	-2.76669	0.00520817	0.0126548
TY0_TY1	chr19	48368934	48368984	peak_1532	41.0015	-	ENSBTAG00000004723	-3.03627	7.14482e-15	4.54266e-13
TY0_TY1	chr1	146975140	146975215	peak_1542	5.76123	-	ENSBTAG00000004742	-2.93947	0.00805871	0.0184373
TY0_TY1	chr17	18307814	18307864	peak_1543	6.74209	-	ENSBTAG00000004745	-2.61782	0.00366367	0.00934177
TY0_TY1	chr25	13731431	13731506	peak_1561	17.3822	+	ENSBTAG00000004803	-2.82196	6.53141e-07	5.85358e-06
TY0_TY1	chr1	44637259	44637448	peak_1565	8.07412	+	ENSBTAG00000004833	-2.04883	0.00125055	0.00371062
TY0_TY1	chr22	7171387	7171587	peak_1566	22.155	+	ENSBTAG00000004834	-2.84984	1.53511e-08	2.14135e-07
TY0_TY1	chr18	25224239	25224289	peak_1570	22.611	+	ENSBTAG00000004842	-4.8708	1.05225e-08	1.56098e-07
TY0_TY1	chr18	25224539	25229906	peak_1571	39.2329	+	ENSBTAG00000004842	-2.44113	2.80485e-14	1.54778e-12
TY0_TY1	chr18	25248917	25249117	peak_1572	30.7995	+	ENSBTAG00000004842	-3.50388	1.70761e-11	5.35092e-10
TY0_TY1	chr3	26701659	26701859	peak_1575	11.8454	+	ENSBTAG00000004849	-3.32295	5.8974e-05	0.000271763
TY0_TY1	chr16	54941758	54941858	peak_1578	22.9277	+	ENSBTAG00000004855	-3.21551	8.05666e-09	1.25335e-07
TY0_TY1	chr16	54941883	54941933	peak_1579	23.2007	+	ENSBTAG00000004855	-3.16457	6.50201e-09	1.03725e-07
TY0_TY1	chr5	120055945	120056145	peak_1582	7.3576	+	ENSBTAG00000004876	-2.08563	0.00222242	0.00609737
TY0_TY1	chr4	113338486	113338661	peak_1586	6.74095	+	ENSBTAG00000004894	-2.41355	0.00366763	0.00934916
TY0_TY1	chr15	35332607	35332807	peak_1587	6.13154	+	ENSBTAG00000004901	-2.53587	0.00597261	0.0142634
TY0_TY1	chr6	88253773	88253973	peak_1590	21.6869	-	ENSBTAG00000004912	-2.87996	2.1981e-08	2.96203e-07
TY0_TY1	chr10	42650492	42650717	peak_1595	12.2034	+	ENSBTAG00000004926	-2.89153	4.40992e-05	0.000212031
TY0_TY1	chr10	42664303	42664703	peak_1596	11.3364	-	ENSBTAG00000004930	-2.70105	8.99181e-05	0.000386736
TY0_TY1	chr18	47419274	47419524	peak_1597	57.7203	-	ENSBTAG00000004939	-3.99881	2.68804e-20	4.21158e-18
TY0_TY1	chr15	22224283	22224508	peak_1600	7.01253	-	ENSBTAG00000004949	-2.10896	0.00293944	0.00774493
TY0_TY1	chr15	22223733	22224008	peak_1601	14.9411	-	ENSBTAG00000004949	-2.43656	4.68828e-06	3.1789e-05
TY0_TY1	chr16	3375597	3375847	peak_1603	15.1525	-	ENSBTAG00000004953	-2.72686	3.92426e-06	2.74573e-05
TY0_TY1	chr19	21577027	21577277	peak_1605	9.6102	+	ENSBTAG00000004961	-2.43104	0.000360634	0.0012795
TY0_TY1	chr8	98542482	98542632	peak_1616	9.1798	+	ENSBTAG00000004996	-2.39891	0.000508986	0.00172426
TY0_TY1	chr5	77932045	77932295	peak_1617	35.0889	-	ENSBTAG00000004999	-3.44327	6.48705e-13	2.73641e-11
TY0_TY1	chr5	77930995	77931195	peak_1618	18.3105	-	ENSBTAG00000004999	-2.37665	3.15756e-07	3.07601e-06
TY0_TY1	chr5	77930295	77930495	peak_1619	19.5281	-	ENSBTAG00000004999	-2.89477	1.2169e-07	1.32272e-06
TY0_TY1	chr5	77928170	77928420	peak_1620	29.5437	-	ENSBTAG00000004999	-4.19443	4.54386e-11	1.27781e-09
TY0_TY1	chr12	29818728	29819028	peak_1622	15.6062	+	ENSBTAG00000005012	-2.54344	2.71217e-06	2.00477e-05
TY0_TY1	chr21	56227818	56228093	peak_1629	28.2779	-	ENSBTAG00000005040	-3.31469	1.21162e-10	3.07248e-09
TY0_TY1	chr21	56210836	56210961	peak_1630	17.9388	-	ENSBTAG00000005040	-2.81023	4.22313e-07	3.97999e-06
TY0_TY1	chr1	67064513	67064763	peak_1633	11.7779	-	ENSBTAG00000005066	-3.53149	6.23155e-05	0.000284769
TY0_TY1	chr1	67132714	67132764	peak_1636	9.83709	+	ENSBTAG00000005071	-2.60903	0.000301301	0.00109331
TY0_TY1	chr1	67209247	67209347	peak_1637	19.8083	+	ENSBTAG00000005071	-3.88283	9.69556e-08	1.08923e-06
TY0_TY1	chr9	14850307	14853390	peak_1645	52.7653	-	ENSBTAG00000005100	-3.31116	1.10181e-18	1.30639e-16
TY0_TY1	chr4	87106036	87106211	peak_1649	19.0758	-	ENSBTAG00000005110	-3.83411	1.73053e-07	1.80974e-06
TY0_TY1	chr21	32310511	32310686	peak_1657	31.0059	-	ENSBTAG00000005145	-4.10501	1.45355e-11	4.63761e-10
TY0_TY1	chr29	26326836	26327061	peak_1663	59.3355	-	ENSBTAG00000005160	-2.77943	7.67764e-21	1.37477e-18
TY0_TY1	chr28	13555875	13558213	peak_1665	16.6586	+	ENSBTAG00000005165	-3.81297	1.18211e-06	9.66621e-06
TY0_TY1	chr22	59295927	59296089	peak_1674	44.8318	+	ENSBTAG00000005191	-3.80288	3.78559e-16	3.19373e-14
TY0_TY1	chr25	2680415	2680615	peak_1675	22.8261	-	ENSBTAG00000005195	-3.39154	8.75151e-09	1.34476e-07
TY0_TY1	chr25	2680040	2680240	peak_1676	21.4428	-	ENSBTAG00000005195	-3.31016	2.66282e-08	3.50805e-07
TY0_TY1	chr9	34279012	34279287	peak_1680	11.4179	-	ENSBTAG00000005205	-2.76943	8.40627e-05	0.000365494
TY0_TY1	chr2	119527076	119527176	peak_1684	13.9207	+	ENSBTAG00000005207	-4.10287	1.07176e-05	6.44854e-05
TY0_TY1	chr1	82103987	82104362	peak_1687	11.0742	+	ENSBTAG00000005212	-2.29915	0.000111432	0.000463805
TY0_TY1	chr10	13404555	13407495	peak_1688	7.71546	-	ENSBTAG00000005214	-2.59575	0.00167291	0.0047579
TY0_TY1	chr15	37935744	37937164	peak_1690	17.1882	-	ENSBTAG00000005218	-3.43359	7.66239e-07	6.69619e-06
TY0_TY1	chr12	32604414	32604664	peak_1698	10.9803	-	ENSBTAG00000005244	-2.59304	0.000119826	0.000494989
TY0_TY1	chr8	76434778	76435003	peak_1699	6.9513	-	ENSBTAG00000005247	-2.23077	0.00308715	0.00808073
TY0_TY1	chrX	89050352	89050552	peak_1700	11.9648	-	ENSBTAG00000005252	-2.86782	5.34914e-05	0.000250172
TY0_TY1	chr11	43783954	43784204	peak_1702	15.4579	+	ENSBTAG00000005257	-2.68342	3.0589e-06	2.22175e-05
TY0_TY1	chr13	73027990	73028040	peak_1706	18.1085	+	ENSBTAG00000005275	-2.51363	3.68601e-07	3.53841e-06
TY0_TY1	chr4	104264741	104264866	peak_1707	24.0505	-	ENSBTAG00000005285	-3.66555	3.33227e-09	5.75539e-08
TY0_TY1	chr5	112617057	112617157	peak_1712	18.1861	-	ENSBTAG00000005311	-2.66435	3.47376e-07	3.353e-06
TY0_TY1	chr1	82611521	82611771	peak_1714	24.4698	-	ENSBTAG00000005313	-2.01126	2.36925e-09	4.3039e-08
TY0_TY1	chr10	49739073	49739248	peak_1715	7.48261	+	ENSBTAG00000005328	-2.2395	0.00201373	0.00559128
TY0_TY1	chr23	17296444	17296694	peak_1717	11.1557	+	ENSBTAG00000005339	-2.8956	0.000104163	0.000438332
TY0_TY1	chr10	11404304	11404454	peak_1719	22.6958	+	ENSBTAG00000005344	-3.12582	9.76349e-09	1.4719e-07
TY0_TY1	chr23	3037556	3037756	peak_1730	13.15	+	ENSBTAG00000005362	-3.47418	2.04082e-05	0.000110015
TY0_TY1	chr9	83075108	83075333	peak_1732	8.9347	-	ENSBTAG00000005376	-2.48351	0.000618609	0.00204356
TY0_TY1	chr9	83074858	83075083	peak_1733	15.8675	-	ENSBTAG00000005376	-2.87456	2.18845e-06	1.6726e-05
TY0_TY1	chr16	75584245	75584445	peak_1734	8.86887	-	ENSBTAG00000005397	-2.72919	0.000654561	0.00213896
TY0_TY1	chr2	89520634	89520684	peak_1736	6.02332	-	ENSBTAG00000005416	2.72371	0.00650969	0.0153744
TY0_TY1	chr1	74608729	74608929	peak_1744	6.79577	+	ENSBTAG00000005430	-2.02042	0.00349805	0.00900055
TY0_TY1	chr25	7737126	7737327	peak_1752	22.3112	-	ENSBTAG00000005455	-2.29874	1.34695e-08	1.92164e-07
TY0_TY1	chr25	2005972	2006139	peak_1757	11.8081	+	ENSBTAG00000005458	-3.10024	6.0833e-05	0.000278866
TY0_TY1	chr2	95897012	95897212	peak_1762	19.5695	+	ENSBTAG00000005474	-4.2494	1.17639e-07	1.28531e-06
TY0_TY1	chr10	51678931	51679181	peak_1765	81.4563	+	ENSBTAG00000005481	-3.87321	6.87143e-28	3.0145e-25
TY0_TY1	chr2	31585237	31585412	peak_1771	17.1324	+	ENSBTAG00000005501	-3.03827	8.05197e-07	6.96039e-06
TY0_TY1	chr2	31585612	31585662	peak_1772	12.7702	+	ENSBTAG00000005501	-2.88596	2.77525e-05	0.000143151
TY0_TY1	chr2	31585687	31585837	peak_1773	17.4566	+	ENSBTAG00000005501	-3.1336	6.12107e-07	5.55965e-06
TY0_TY1	chr4	48291590	48291790	peak_1775	18.9609	+	ENSBTAG00000005524	-2.96086	1.90075e-07	1.95972e-06
TY0_TY1	chr3	94938746	94941596	peak_1777	19.0173	+	ENSBTAG00000005542	-2.76537	1.81292e-07	1.88466e-06
TY0_TY1	chr10	43088131	43088331	peak_1778	35.0889	-	ENSBTAG00000005550	-3.54444	6.46906e-13	2.73641e-11
TY0_TY1	chr9	102391289	102391564	peak_1783	16.3661	+	ENSBTAG00000005557	-2.60028	1.49095e-06	1.18386e-05
TY0_TY1	chr5	116635410	116635560	peak_1793	7.07137	+	ENSBTAG00000005595	-3.2886	0.00279315	0.0074354
TY0_TY1	chrX	78466031	78466281	peak_1794	8.42303	+	ENSBTAG00000005607	-2.71491	0.000940395	0.0029135
TY0_TY1	chrX	78467606	78467731	peak_1796	10.3716	+	ENSBTAG00000005607	-3.55094	0.000194425	0.000754817
TY0_TY1	chr20	7717659	7717934	peak_1800	7.20071	-	ENSBTAG00000005633	-2.13163	0.00251413	0.00679784
TY0_TY1	chr20	7683890	7684115	peak_1801	32.205	-	ENSBTAG00000005633	-3.64263	5.80158e-12	2.01996e-10
TY0_TY1	chr23	27533154	27533304	peak_1803	9.16655	+	ENSBTAG00000005634	-2.2813	0.000514476	0.00174017
TY0_TY1	chr1	82933199	82933324	peak_1804	8.86853	+	ENSBTAG00000005652	-2.60958	0.000654958	0.00213946
TY0_TY1	chr19	22568833	22569333	peak_1806	15.2289	-	ENSBTAG00000005665	-2.74099	3.69505e-06	2.60404e-05
TY0_TY1	chr24	50487018	50487268	peak_1814	9.95742	+	ENSBTAG00000005683	-2.27975	0.000271572	0.00100581
TY0_TY1	chr17	34807279	34807529	peak_1816	14.571	-	ENSBTAG00000005691	-3.33098	6.34498e-06	4.10855e-05
TY0_TY1	chr10	86375665	86375790	peak_1818	10.3268	-	ENSBTAG00000005694	-2.52422	0.000201977	0.000778623
TY0_TY1	chr1	57725595	57725870	peak_1825	9.5427	-	ENSBTAG00000005723	-2.37825	0.000380818	0.00134079
TY0_TY1	chr12	50332112	50332187	peak_1834	14.8438	-	ENSBTAG00000005760	-3.64891	5.09288e-06	3.40068e-05
TY0_TY1	chr26	45339549	45341235	peak_1843	17.7536	+	ENSBTAG00000005792	-3.21644	4.88154e-07	4.52524e-06
TY0_TY1	chr26	45376475	45376700	peak_1844	21.1685	-	ENSBTAG00000005795	-2.23638	3.32689e-08	4.24275e-07
TY0_TY1	chr26	45359792	45359992	peak_1845	35.2953	-	ENSBTAG00000005795	-3.10185	5.52455e-13	2.37171e-11
TY0_TY1	chr26	45341112	45341237	peak_1846	29.768	-	ENSBTAG00000005795	-3.57817	3.85207e-11	1.09379e-09
TY0_TY1	chr19	37020001	37020076	peak_1855	37.4807	+	ENSBTAG00000005824	-2.7333	1.04595e-13	5.21432e-12
TY0_TY1	chr5	87584109	87595660	peak_1860	6.6412	-	ENSBTAG00000005833	-2.03284	0.00397356	0.0100184
TY0_TY1	chr16	28945422	28945522	peak_1861	12.5228	-	ENSBTAG00000005835	-2.53348	3.39891e-05	0.000169926
TY0_TY1	chr1	107047045	107047433	peak_1865	17.5865	-	ENSBTAG00000005862	-3.05851	5.54771e-07	5.08096e-06
TY0_TY1	chr10	58346385	58346560	peak_1867	15.4662	-	ENSBTAG00000005865	-2.75355	3.03631e-06	2.209e-05
TY0_TY1	chr10	58345785	58346285	peak_1868	7.43082	-	ENSBTAG00000005865	-2.78783	0.00209921	0.00579563
TY0_TY1	chr1	98312049	98312174	peak_1871	10.6404	+	ENSBTAG00000005871	-3.29648	0.000157087	0.000626493
TY0_TY1	chr8	11529861	11530086	peak_1875	34.4616	+	ENSBTAG00000005905	-2.26848	1.0425e-12	4.22697e-11
TY0_TY1	chr8	11530136	11530236	peak_1876	15.1755	+	ENSBTAG00000005905	-2.03327	3.85357e-06	2.70216e-05
TY0_TY1	chr8	11531836	11532436	peak_1877	31.5055	+	ENSBTAG00000005905	-3.6918	9.83256e-12	3.28026e-10
TY0_TY1	chr24	439447	439972	peak_1885	10.5862	-	ENSBTAG00000005916	-2.50515	0.000164364	0.000650486
TY0_TY1	chr26	9173022	9173322	peak_1888	21.6551	+	ENSBTAG00000005928	-3.51858	2.25367e-08	3.02813e-07
TY0_TY1	chr16	43675270	43675370	peak_1890	10.4076	+	ENSBTAG00000005933	-2.27739	0.000189129	0.000736212
TY0_TY1	chr7	23124113	23124288	peak_1906	23.0113	-	ENSBTAG00000005961	-3.84781	7.49528e-09	1.1828e-07
TY0_TY1	chr28	35678711	35678761	peak_1907	12.902	-	ENSBTAG00000005963	-2.29817	2.4927e-05	0.000130651
TY0_TY1	chr13	63472015	63472315	peak_1909	12.9808	-	ENSBTAG00000005969	-2.39154	2.34474e-05	0.000123709
TY0_TY1	chr2	4529939	4530089	peak_1925	60.0696	+	ENSBTAG00000006003	-3.7047	4.42737e-21	8.26505e-19
TY0_TY1	chr5	67444998	67445223	peak_1931	12.3675	+	ENSBTAG00000006010	-2.77047	3.852e-05	0.000189235
TY0_TY1	chr26	23012824	23012949	peak_1932	22.2943	+	ENSBTAG00000006014	-2.61091	1.36944e-08	1.94425e-07
TY0_TY1	chr11	59881921	59882121	peak_1937	11.4656	-	ENSBTAG00000006027	-2.71605	8.09654e-05	0.000353604
TY0_TY1	chr11	59861095	59861295	peak_1938	10.0121	-	ENSBTAG00000006027	-2.04068	0.000260141	0.000968384
TY0_TY1	chr4	76758581	76758631	peak_1941	5.01283	-	ENSBTAG00000006029	-2.13734	0.0147666	0.0309734
TY0_TY1	chr3	20713619	20713669	peak_1944	14.9999	-	ENSBTAG00000006050	-2.55932	4.45159e-06	3.05203e-05
TY0_TY1	chr13	47422163	47422238	peak_1946	35.2153	-	ENSBTAG00000006063	-3.48025	5.88589e-13	2.50693e-11
TY0_TY1	chr13	47421388	47421688	peak_1947	22.5699	-	ENSBTAG00000006063	-3.19742	1.09104e-08	1.60616e-07
TY0_TY1	chr13	47496877	47497002	peak_1949	15.6302	+	ENSBTAG00000006066	-2.32046	2.66076e-06	1.97175e-05
TY0_TY1	chr13	47497052	47497277	peak_1950	13.0314	+	ENSBTAG00000006066	-2.61107	2.25663e-05	0.00011944
TY0_TY1	chr13	17554917	17555042	peak_1954	12.6546	+	ENSBTAG00000006078	-2.25508	3.04922e-05	0.000155095
TY0_TY1	chr19	58114466	58114591	peak_1961	26.7424	+	ENSBTAG00000006088	-2.97405	3.94903e-10	8.90713e-09
TY0_TY1	chr3	19573248	19573398	peak_1962	8.92985	-	ENSBTAG00000006099	-2.30643	0.00062163	0.00205044
TY0_TY1	chr17	52967353	52967653	peak_1969	14.9309	+	ENSBTAG00000006114	-2.77515	4.72546e-06	3.20144e-05
TY0_TY1	chr21	21100411	21100686	peak_1983	11.6778	-	ENSBTAG00000006140	-2.67947	6.79764e-05	0.000305233
TY0_TY1	chr1	113370533	113371104	peak_1984	17.7514	+	ENSBTAG00000006142	-3.14904	4.90177e-07	4.53195e-06
TY0_TY1	chr11	9151548	9151823	peak_1985	18.0436	+	ENSBTAG00000006150	-2.30349	3.88513e-07	3.70121e-06
TY0_TY1	chr5	57315002	57315227	peak_1987	31.0237	-	ENSBTAG00000006160	-2.45084	1.42531e-11	4.58083e-10
TY0_TY1	chr3	51227114	51227389	peak_1992	13.2128	-	ENSBTAG00000006167	-3.57442	1.9395e-05	0.000105331
TY0_TY1	chr3	51224062	51224287	peak_1993	7.15127	-	ENSBTAG00000006167	-3.40536	0.00261942	0.00703484
TY0_TY1	chr2	18762225	18765547	peak_1994	22.1962	-	ENSBTAG00000006168	-4.27348	1.47767e-08	2.08107e-07
TY0_TY1	chr12	35577834	35579565	peak_1997	14.5108	+	ENSBTAG00000006177	-3.19511	6.68845e-06	4.28353e-05
TY0_TY1	chr16	18890579	18890804	peak_1998	9.16269	+	ENSBTAG00000006186	-2.07697	0.000516314	0.00174484
TY0_TY1	chr20	31464916	31465116	peak_2008	8.05728	-	ENSBTAG00000006233	-2.89537	0.00126823	0.0037542
TY0_TY1	chr8	107066370	107066570	peak_2009	8.47415	+	ENSBTAG00000006240	-2.25908	0.000899964	0.00281207
TY0_TY1	chr5	25810799	25812700	peak_2013	17.2938	+	ENSBTAG00000006246	-2.40511	7.05172e-07	6.2235e-06
TY0_TY1	chr16	2292185	2292310	peak_2015	10.9886	+	ENSBTAG00000006255	-2.48665	0.000118917	0.000492159
TY0_TY1	chr21	66942911	66942961	peak_2016	35.4304	-	ENSBTAG00000006270	-2.55657	4.89821e-13	2.15964e-11
TY0_TY1	chr18	19132053	19137771	peak_2020	9.93595	+	ENSBTAG00000006291	-3.72928	0.000276458	0.00102089
TY0_TY1	chr18	19138121	19138196	peak_2021	15.5735	+	ENSBTAG00000006291	-3.2761	2.78391e-06	2.05077e-05
TY0_TY1	chr18	19199277	19199577	peak_2022	10.036	+	ENSBTAG00000006291	-2.13865	0.00025504	0.0009525
TY0_TY1	chr6	102227620	102227820	peak_2024	16.6155	-	ENSBTAG00000006307	-2.89735	1.22025e-06	9.9595e-06
TY0_TY1	chr3	43078540	43078615	peak_2025	9.56578	+	ENSBTAG00000006320	-3.36647	0.000374017	0.00131951
TY0_TY1	chr15	43468580	43468654	peak_2027	16.5791	+	ENSBTAG00000006322	-2.37976	1.25711e-06	1.02137e-05
TY0_TY1	chr18	36373458	36373620	peak_2035	12.2206	+	ENSBTAG00000006347	-2.53594	4.34373e-05	0.000209521
TY0_TY1	chr18	39031212	39032762	peak_2036	12.3312	+	ENSBTAG00000006353	-2.46499	3.97462e-05	0.000194064
TY0_TY1	chr4	106788889	106788964	peak_2040	17.0269	-	ENSBTAG00000006359	-4.15689	8.7482e-07	7.48846e-06
TY0_TY1	chr20	12432075	12432375	peak_2041	8.63894	+	ENSBTAG00000006360	-3.17792	0.000784523	0.00250853
TY0_TY1	chr5	82081939	82099415	peak_2044	20.8065	-	ENSBTAG00000006369	-2.05666	4.44338e-08	5.45262e-07
TY0_TY1	chr23	50555197	50555422	peak_2049	20.4745	-	ENSBTAG00000006378	-3.22435	5.7578e-08	6.86398e-07
TY0_TY1	chr1	71111559	71111609	peak_2051	12.8085	+	ENSBTAG00000006388	-4.29984	2.68817e-05	0.000139397
TY0_TY1	chr25	21287741	21287941	peak_2054	10.0475	-	ENSBTAG00000006405	-2.46285	0.000252232	0.000944927
TY0_TY1	chr25	21283969	21284169	peak_2055	6.45499	-	ENSBTAG00000006405	-2.32119	0.00462754	0.0113987
TY0_TY1	chr25	21268428	21268628	peak_2056	35.4071	-	ENSBTAG00000006405	-3.25769	5.0282e-13	2.1949e-11
TY0_TY1	chr7	39797299	39797499	peak_2064	18.0924	-	ENSBTAG00000006428	-3.78214	3.73556e-07	3.57814e-06
TY0_TY1	chr25	18541175	18541425	peak_2071	10.9131	-	ENSBTAG00000006448	-2.54116	0.000126491	0.000518611
TY0_TY1	chr1	60407610	60407660	peak_2072	6.48875	+	ENSBTAG00000006451	-2.71394	0.00450401	0.011135
TY0_TY1	chr10	38043811	38044136	peak_2075	13.185	-	ENSBTAG00000006470	-3.16317	1.98627e-05	0.000107379
TY0_TY1	chr1	69962528	69962828	peak_2076	24.8168	-	ENSBTAG00000006471	-2.88707	1.81253e-09	3.38365e-08
TY0_TY1	chr6	44840828	44840953	peak_2079	14.9999	+	ENSBTAG00000006492	-2.58781	4.45349e-06	3.05203e-05
TY0_TY1	chr13	59727587	59727653	peak_2090	37.9671	+	ENSBTAG00000006533	-2.92501	7.33858e-14	3.72189e-12
TY0_TY1	chr16	45365207	45365582	peak_2110	11.4158	+	ENSBTAG00000006609	-2.23147	8.42221e-05	0.000366005
TY0_TY1	chr13	59545323	59545573	peak_2123	14.0307	-	ENSBTAG00000006639	-2.21343	9.81317e-06	5.97507e-05
TY0_TY1	chr13	59542232	59542482	peak_2125	21.5346	-	ENSBTAG00000006639	-3.3181	2.48147e-08	3.29178e-07
TY0_TY1	chr13	59540832	59541082	peak_2126	14.9999	-	ENSBTAG00000006639	-3.26704	4.45234e-06	3.05203e-05
TY0_TY1	chr12	18205241	18205516	peak_2132	17.7009	-	ENSBTAG00000006645	-3.94985	5.08725e-07	4.69353e-06
TY0_TY1	chr12	18204291	18204466	peak_2133	14.6404	-	ENSBTAG00000006645	-4.0574	5.98019e-06	3.91568e-05
TY0_TY1	chr12	18242779	18248271	peak_2134	7.55089	-	ENSBTAG00000006647	-2.13553	0.00190666	0.00533282
TY0_TY1	chr2	35147879	35148229	peak_2136	29.2196	-	ENSBTAG00000006654	-3.5245	5.79772e-11	1.59966e-09
TY0_TY1	chr17	62128731	62128956	peak_2139	14.4997	+	ENSBTAG00000006666	-2.08186	6.75516e-06	4.31681e-05
TY0_TY1	chr21	29143421	29143621	peak_2143	10.9629	+	ENSBTAG00000006675	-3.51329	0.000121508	0.000500993
TY0_TY1	chr15	29255723	29255948	peak_2149	15.8649	+	ENSBTAG00000006690	-2.53825	2.19445e-06	1.67573e-05
TY0_TY1	chr14	30897419	30897694	peak_2152	8.3065	-	ENSBTAG00000006695	-2.37893	0.00103392	0.00315859
TY0_TY1	chr14	30896869	30897094	peak_2153	19.9673	-	ENSBTAG00000006695	-3.52892	8.5721e-08	9.75507e-07
TY0_TY1	chr14	30875468	30886740	peak_2154	19.9784	-	ENSBTAG00000006695	-2.94008	8.45127e-08	9.68035e-07
TY0_TY1	chr10	19467564	19468751	peak_2158	29.1927	+	ENSBTAG00000006708	-3.80184	5.92518e-11	1.6297e-09
TY0_TY1	chr10	19469001	19469226	peak_2159	40.2196	+	ENSBTAG00000006708	-2.97917	1.28193e-14	7.81084e-13
TY0_TY1	chr8	6556427	6556527	peak_2163	11.5271	-	ENSBTAG00000006715	-2.80164	7.70428e-05	0.000338834
TY0_TY1	chr21	56001569	56001659	peak_2167	13.5285	-	ENSBTAG00000006738	-2.04215	1.49884e-05	8.46257e-05
TY0_TY1	chr21	55998744	55998944	peak_2169	18.8018	-	ENSBTAG00000006738	-3.09478	2.1665e-07	2.18826e-06
TY0_TY1	chr7	34710020	34710220	peak_2172	11.2965	-	ENSBTAG00000006748	-2.39294	9.30273e-05	0.000397575
TY0_TY1	chr7	34709395	34709470	peak_2174	16.7515	-	ENSBTAG00000006748	-4.87177	1.08983e-06	9.06366e-06
TY0_TY1	chr7	34709245	34709345	peak_2175	11.6178	-	ENSBTAG00000006748	-3.75146	7.15897e-05	0.000318201
TY0_TY1	chr7	34700614	34700839	peak_2176	41.2975	-	ENSBTAG00000006748	-3.54115	5.60883e-15	3.70014e-13
TY0_TY1	chr7	34638515	34638740	peak_2177	17.1483	-	ENSBTAG00000006748	-3.1502	7.94812e-07	6.88419e-06
TY0_TY1	chr15	35691875	35692793	peak_2181	11.6359	-	ENSBTAG00000006755	-2.42405	7.05543e-05	0.000314235
TY0_TY1	chr8	70551877	70552102	peak_2184	10.5504	-	ENSBTAG00000006768	-2.86377	0.000168951	0.000666837
TY0_TY1	chr10	82206511	82215557	peak_2188	17.7553	-	ENSBTAG00000006786	-2.791	4.86797e-07	4.51975e-06
TY0_TY1	chr8	48116642	48117067	peak_2195	18.8115	-	ENSBTAG00000006816	-2.69371	2.14785e-07	2.17361e-06
TY0_TY1	chr8	48109864	48110114	peak_2196	57.2441	-	ENSBTAG00000006816	-3.63338	4.00653e-20	5.85889e-18
TY0_TY1	chr6	17083863	17084113	peak_2202	26.6894	+	ENSBTAG00000006844	3.34037	4.10717e-10	9.24008e-09
TY0_TY1	chr6	17200044	17200183	peak_2204	15.5175	+	ENSBTAG00000006844	-2.45093	2.90837e-06	2.13183e-05
TY0_TY1	chr19	36920558	36920733	peak_2211	38.2397	+	ENSBTAG00000006881	-3.14611	5.84437e-14	3.08115e-12
TY0_TY1	chr10	21591100	21591275	peak_2213	14.9541	-	ENSBTAG00000006884	-2.65802	4.63547e-06	3.1504e-05
TY0_TY1	chr1	52425874	52425924	peak_2214	31.2275	+	ENSBTAG00000006893	-2.46648	1.21033e-11	3.97733e-10
TY0_TY1	chr16	55181692	55181967	peak_2223	13.7516	-	ENSBTAG00000006925	-2.79865	1.24364e-05	7.2503e-05
TY0_TY1	chr16	55180055	55180280	peak_2224	24.6184	-	ENSBTAG00000006925	-2.49522	2.09756e-09	3.8827e-08
TY0_TY1	chr16	55179730	55180030	peak_2225	12.5691	-	ENSBTAG00000006925	-3.14892	3.26906e-05	0.000164559
TY0_TY1	chr2	131076958	131084485	peak_2231	8.42888	+	ENSBTAG00000006940	-2.34553	0.000935598	0.00290171
TY0_TY1	chr2	131085616	131085741	peak_2232	23.911	+	ENSBTAG00000006940	-4.30628	3.74293e-09	6.33985e-08
TY0_TY1	chr1	75927111	75929813	peak_2233	49.4754	-	ENSBTAG00000006945	-2.74183	1.23775e-17	1.27765e-15
TY0_TY1	chr13	64887723	64888173	peak_2235	19.0808	-	ENSBTAG00000006962	-2.90072	1.72244e-07	1.80342e-06
TY0_TY1	chr20	71375515	71375965	peak_2237	16.4055	-	ENSBTAG00000006972	-2.83133	1.44425e-06	1.15199e-05
TY0_TY1	chr7	34325766	34325966	peak_2239	30.5213	-	ENSBTAG00000006978	-2.75329	2.1152e-11	6.48907e-10
TY0_TY1	chr6	117384263	117384463	peak_2245	33.6384	+	ENSBTAG00000007001	-5.5684	1.9605e-12	7.47889e-11
TY0_TY1	chr12	16035656	16038043	peak_2258	13.8132	-	ENSBTAG00000007067	-2.35933	1.17333e-05	6.94702e-05
TY0_TY1	chr1	144088748	144091131	peak_2263	13.2097	+	ENSBTAG00000007100	-2.5992	1.94652e-05	0.000105558
TY0_TY1	chr3	48964891	48964991	peak_2265	13.6089	+	ENSBTAG00000007101	-2.75899	1.40674e-05	8.00435e-05
TY0_TY1	chr25	37265925	37266025	peak_2271	13.5416	-	ENSBTAG00000007113	-2.80192	1.48053e-05	8.38618e-05
TY0_TY1	chr27	26802093	26802218	peak_2272	19.8023	-	ENSBTAG00000007115	-3.38233	9.77324e-08	1.09375e-06
TY0_TY1	chr27	26801968	26802068	peak_2273	16.4693	-	ENSBTAG00000007115	-3.74173	1.37301e-06	1.10217e-05
TY0_TY1	chr7	90853421	90853620	peak_2274	8.36732	-	ENSBTAG00000007116	-2.63569	0.000983979	0.00302821
TY0_TY1	chr7	90842089	90844360	peak_2275	9.00051	-	ENSBTAG00000007116	-2.16874	0.000587912	0.00195244
TY0_TY1	chr7	90841689	90841939	peak_2276	21.5229	-	ENSBTAG00000007116	-3.77708	2.51532e-08	3.31871e-07
TY0_TY1	chr13	7385975	7386225	peak_2281	8.03243	-	ENSBTAG00000007130	-2.90733	0.00129549	0.00381943
TY0_TY1	chr17	57182381	57182431	peak_2282	40.7	+	ENSBTAG00000007139	-4.06237	8.99703e-15	5.59857e-13
TY0_TY1	chr12	36244288	36244463	peak_2290	20.224	+	ENSBTAG00000007167	-3.21748	7.00741e-08	8.16507e-07
TY0_TY1	chr6	69768430	69768655	peak_2294	14.5825	+	ENSBTAG00000007173	-3.16958	6.26694e-06	4.07607e-05
TY0_TY1	chr6	69768680	69768730	peak_2295	17.0277	+	ENSBTAG00000007173	-3.53669	8.73479e-07	7.48428e-06
TY0_TY1	chr6	69770755	69770955	peak_2296	22.5333	+	ENSBTAG00000007173	-2.52096	1.1322e-08	1.64742e-07
TY0_TY1	chr5	50366751	50366965	peak_2298	12.2466	+	ENSBTAG00000007175	-2.51953	4.24269e-05	0.000205779
TY0_TY1	chr18	4959918	4960018	peak_2300	10.1614	+	ENSBTAG00000007184	-2.43295	0.0002303	0.000873228
TY0_TY1	chr18	4960043	4960118	peak_2301	12.003	+	ENSBTAG00000007184	-2.59525	5.18136e-05	0.000243629
TY0_TY1	chr6	90364906	90365156	peak_2306	13.4992	+	ENSBTAG00000007190	-2.95745	1.53559e-05	8.63672e-05
TY0_TY1	chr29	28997484	28997534	peak_2308	11.5993	+	ENSBTAG00000007202	-2.30928	7.26608e-05	0.000322308
TY0_TY1	chr4	93400981	93401156	peak_2310	9.54775	+	ENSBTAG00000007206	-2.01442	0.000379329	0.0013361
TY0_TY1	chr4	93401181	93401281	peak_2311	9.84098	+	ENSBTAG00000007206	-2.32404	0.000300364	0.00109036
TY0_TY1	chrX	96103614	96104332	peak_2312	43.3706	+	ENSBTAG00000007211	-4.04412	1.12246e-15	8.79324e-14
TY0_TY1	chr27	19267053	19270029	peak_2319	55.6847	-	ENSBTAG00000007236	-2.53558	1.29893e-19	1.72679e-17
TY0_TY1	chr17	52060593	52060718	peak_2325	15.1486	+	ENSBTAG00000007269	-3.77757	3.93797e-06	2.75313e-05
TY0_TY1	chr17	51998676	51998826	peak_2326	9.73781	-	ENSBTAG00000007271	-3.08615	0.000325702	0.00117119
TY0_TY1	chr12	25110778	25110853	peak_2330	13.4601	-	ENSBTAG00000007284	-2.62139	1.58191e-05	8.87349e-05
TY0_TY1	chr9	39643585	39643760	peak_2331	6.30057	+	ENSBTAG00000007288	-2.38411	0.00522552	0.0126864
TY0_TY1	chr20	13452051	13452276	peak_2339	23.2502	-	ENSBTAG00000007321	-3.00271	6.23714e-09	1.00228e-07
TY0_TY1	chr20	13440582	13440857	peak_2340	26.8669	-	ENSBTAG00000007321	-3.48741	3.60398e-10	8.17089e-09
TY0_TY1	chr5	44560546	44566990	peak_2342	11.7443	-	ENSBTAG00000007323	-2.03144	6.41181e-05	0.000291488
TY0_TY1	chr15	70398887	70399212	peak_2343	10.1049	-	ENSBTAG00000007324	-4.06907	0.000241147	0.000908078
TY0_TY1	chr12	19015844	19016019	peak_2344	5.08427	+	ENSBTAG00000007329	-2.0725	0.0139303	0.0294768
TY0_TY1	chr12	19032775	19037767	peak_2345	11.1976	+	ENSBTAG00000007329	-2.94188	0.000100504	0.000425795
TY0_TY1	chr21	5372908	5373108	peak_2346	6.99856	+	ENSBTAG00000007357	-2.3061	0.00297607	0.00782032
TY0_TY1	chr21	5373283	5373333	peak_2347	13.9614	+	ENSBTAG00000007357	-3.18169	1.03819e-05	6.26916e-05
TY0_TY1	chr25	38039239	38039439	peak_2350	17.2092	-	ENSBTAG00000007370	-2.50904	7.51431e-07	6.59966e-06
TY0_TY1	chr10	9535316	9535566	peak_2352	26.3853	-	ENSBTAG00000007374	-2.98534	5.16413e-10	1.14085e-08
TY0_TY1	chr10	9534491	9534816	peak_2353	11.6883	-	ENSBTAG00000007374	-2.65356	6.74146e-05	0.00030302
TY0_TY1	chr9	86692337	86692562	peak_2356	18.978	-	ENSBTAG00000007388	-4.63957	1.8762e-07	1.93668e-06
TY0_TY1	chr22	207310	207535	peak_2360	19.4614	-	ENSBTAG00000007398	-3.34253	1.28199e-07	1.38524e-06
TY0_TY1	chrX	4990526	4990726	peak_2361	40.1992	-	ENSBTAG00000007399	-4.14923	1.30921e-14	7.92209e-13
TY0_TY1	chr10	19002606	19002748	peak_2373	14.8565	-	ENSBTAG00000007433	-3.7927	5.04078e-06	3.37102e-05
TY0_TY1	chr10	19002156	19002406	peak_2374	16.2093	-	ENSBTAG00000007433	-4.07877	1.68327e-06	1.31984e-05
TY0_TY1	chr29	17399197	17399447	peak_2376	14.1164	+	ENSBTAG00000007439	-3.1389	9.15106e-06	5.63053e-05
TY0_TY1	chr26	40039765	40039890	peak_2377	10.7747	+	ENSBTAG00000007441	-2.83357	0.000141368	0.000570805
TY0_TY1	chr26	38313470	38313695	peak_2381	33.1067	-	ENSBTAG00000007460	-3.51255	2.90811e-12	1.08118e-10
TY0_TY1	chr26	38312135	38312410	peak_2382	23.3147	-	ENSBTAG00000007460	-3.98359	5.93164e-09	9.58458e-08
TY0_TY1	chr26	38280393	38280468	peak_2383	5.73898	-	ENSBTAG00000007460	-2.4481	0.0082138	0.0187238
TY0_TY1	chr20	31307155	31307380	peak_2384	12.5942	+	ENSBTAG00000007461	-2.82636	3.1962e-05	0.000161727
TY0_TY1	chr24	34424336	34424486	peak_2388	29.9766	-	ENSBTAG00000007467	-3.683	3.21483e-11	9.4654e-10
TY0_TY1	chr29	12410543	12410743	peak_2394	13.78	+	ENSBTAG00000007479	-3.14605	1.20725e-05	7.10898e-05
TY0_TY1	chr18	35903727	35903827	peak_2399	19.842	+	ENSBTAG00000007488	-3.5555	9.45921e-08	1.06404e-06
TY0_TY1	chr13	76156660	76156860	peak_2402	19.9405	-	ENSBTAG00000007490	-3.73387	8.79003e-08	9.93862e-07
TY0_TY1	chr11	27806198	27806423	peak_2409	15.954	-	ENSBTAG00000007508	-2.56769	2.04678e-06	1.5753e-05
TY0_TY1	chr17	34937775	34937975	peak_2423	15.738	-	ENSBTAG00000007564	-2.19892	2.43158e-06	1.82973e-05
TY0_TY1	chr17	34936925	34937150	peak_2424	16.3496	-	ENSBTAG00000007564	-2.41555	1.51637e-06	1.19754e-05
TY0_TY1	chr17	34936500	34936850	peak_2425	23.6416	-	ENSBTAG00000007564	-3.96975	4.60696e-09	7.64111e-08
TY0_TY1	chr16	34003723	34011071	peak_2427	10.8971	+	ENSBTAG00000007566	-2.94331	0.000128138	0.000524387
TY0_TY1	chr16	34014108	34014358	peak_2428	9.23737	+	ENSBTAG00000007566	-2.10632	0.000487187	0.00165681
TY0_TY1	chr1	70935546	70935621	peak_2432	7.63366	-	ENSBTAG00000007577	-2.59584	0.00178486	0.00503548
TY0_TY1	chr26	21097983	21098058	peak_2436	13.0325	-	ENSBTAG00000007591	-4.136	2.25202e-05	0.000119349
TY0_TY1	chr14	70079871	70079971	peak_2437	16.6765	+	ENSBTAG00000007596	-3.20739	1.1623e-06	9.54733e-06
TY0_TY1	chr16	32411374	32411449	peak_2441	8.36445	+	ENSBTAG00000007606	-2.0392	0.000986884	0.00303423
TY0_TY1	chr18	36492685	36492910	peak_2443	15.3469	-	ENSBTAG00000007617	-2.80655	3.35288e-06	2.39952e-05
TY0_TY1	chr22	32380624	32380724	peak_2450	10.9803	+	ENSBTAG00000007624	-2.57955	0.000119796	0.000494989
TY0_TY1	chr5	47564408	47564733	peak_2454	10.4199	-	ENSBTAG00000007636	-2.48623	0.000187028	0.000729974
TY0_TY1	chr13	43162579	43162854	peak_2457	22.6903	-	ENSBTAG00000007648	-3.64138	9.81804e-09	1.47759e-07
TY0_TY1	chr11	96115140	96115565	peak_2462	15.1227	-	ENSBTAG00000007662	-3.21568	4.01867e-06	2.80285e-05
TY0_TY1	chr11	1762183	1762233	peak_2463	26.8305	+	ENSBTAG00000007675	-5.2461	3.70544e-10	8.37926e-09
TY0_TY1	chr13	36892590	36892815	peak_2464	5.85075	+	ENSBTAG00000007678	-2.62784	0.00749092	0.017328
TY0_TY1	chr7	80739362	80745404	peak_2465	12.2102	-	ENSBTAG00000007681	-2.04972	4.38471e-05	0.000211034
TY0_TY1	chr7	80927982	80931013	peak_2467	6.19893	+	ENSBTAG00000007684	-2.33029	0.00566589	0.0136124
TY0_TY1	chr24	25320370	25320595	peak_2470	21.1087	+	ENSBTAG00000007696	-2.98147	3.49295e-08	4.42239e-07
TY0_TY1	chr13	27975881	27977905	peak_2471	10.3052	-	ENSBTAG00000007700	-2.32178	0.000205474	0.000790367
TY0_TY1	chrX	119114909	119115059	peak_2478	9.86093	-	ENSBTAG00000007730	-2.4172	0.000294401	0.00107539
TY0_TY1	chr22	9758129	9758179	peak_2479	4.79984	+	ENSBTAG00000007732	-2.04285	0.0175115	0.0359008
TY0_TY1	chr4	25851176	25851251	peak_2481	22.7572	+	ENSBTAG00000007746	-3.53961	9.27748e-09	1.41056e-07
TY0_TY1	chr1	58404127	58404327	peak_2493	11.6914	-	ENSBTAG00000007784	-2.70852	6.71997e-05	0.000302364
TY0_TY1	chr17	52205021	52205246	peak_2495	13.266	+	ENSBTAG00000007804	-2.45421	1.86046e-05	0.000101515
TY0_TY1	chr10	76688151	76695851	peak_2497	7.44048	+	ENSBTAG00000007809	-2.45984	0.00208259	0.00575697
TY0_TY1	chr24	46532525	46532753	peak_2503	17.3544	-	ENSBTAG00000007833	-3.54133	6.70629e-07	5.96765e-06
TY0_TY1	chr11	73145019	73145244	peak_2506	18.3405	-	ENSBTAG00000007837	-3.72362	3.07659e-07	3.01273e-06
TY0_TY1	chr10	6782846	6783071	peak_2507	14.7613	+	ENSBTAG00000007840	-3.82761	5.42949e-06	3.60078e-05
TY0_TY1	chrX	35129241	35129366	peak_2509	14.3412	-	ENSBTAG00000007844	-3.18582	7.61649e-06	4.8181e-05
TY0_TY1	chr29	9265499	9265599	peak_2510	14.9577	-	ENSBTAG00000007847	-3.02146	4.60954e-06	3.14251e-05
TY0_TY1	chr25	8496961	8497061	peak_2517	4.40836	-	ENSBTAG00000007887	-2.00623	0.0240454	0.0470926
TY0_TY1	chr15	15454625	15455906	peak_2523	15.7196	+	ENSBTAG00000007913	-3.12485	2.46699e-06	1.8532e-05
TY0_TY1	chr1	124868441	124868666	peak_2532	19.2554	-	ENSBTAG00000007933	-3.16539	1.50246e-07	1.59789e-06
TY0_TY1	chr17	5349091	5350508	peak_2537	11.5713	+	ENSBTAG00000007953	-2.32665	7.42323e-05	0.000328615
TY0_TY1	chr17	5350783	5350983	peak_2538	24.5839	+	ENSBTAG00000007953	-3.69124	2.16192e-09	3.97666e-08
TY0_TY1	chr17	5351258	5351433	peak_2539	19.1463	+	ENSBTAG00000007953	-3.13967	1.6382e-07	1.72344e-06
TY0_TY1	chr11	88579937	88580162	peak_2543	21.0207	+	ENSBTAG00000007963	-3.16556	3.74082e-08	4.70058e-07
TY0_TY1	chr1	36162058	36162133	peak_2544	58.6187	+	ENSBTAG00000007970	-4.53118	1.33909e-20	2.25946e-18
TY0_TY1	chr20	8750655	8750780	peak_2545	25.8156	-	ENSBTAG00000007979	-2.25546	8.18279e-10	1.6933e-08
TY0_TY1	chr17	46356006	46356056	peak_2551	12.393	+	ENSBTAG00000007988	-2.35082	3.76548e-05	0.000185922
TY0_TY1	chr17	64283183	64283433	peak_2552	27.9736	+	ENSBTAG00000007993	-3.7144	1.5438e-10	3.79419e-09
TY0_TY1	chr17	64283608	64283808	peak_2553	15.4464	+	ENSBTAG00000007993	-2.86153	3.08863e-06	2.23964e-05
TY0_TY1	chr16	64603579	64603804	peak_2556	15.0933	+	ENSBTAG00000008003	-2.22879	4.11452e-06	2.8606e-05
TY0_TY1	chr2	22044543	22044668	peak_2571	12.9084	+	ENSBTAG00000008028	-2.46898	2.47714e-05	0.000130068
TY0_TY1	chr11	96044340	96044390	peak_2572	13.0042	-	ENSBTAG00000008033	-2.43552	2.30426e-05	0.000121719
TY0_TY1	chr12	25206786	25206886	peak_2576	13.1101	+	ENSBTAG00000008040	-2.83918	2.10764e-05	0.000113103
TY0_TY1	chr8	43507121	43507371	peak_2581	29.2955	-	ENSBTAG00000008062	-5.06266	5.48325e-11	1.51767e-09
TY0_TY1	chr11	36543917	36543967	peak_2584	7.55138	+	ENSBTAG00000008068	-2.20811	0.00190541	0.00533101
TY0_TY1	chr2	128935103	128935328	peak_2585	19.2999	+	ENSBTAG00000008072	-2.89635	1.45152e-07	1.54935e-06
TY0_TY1	chr14	968194	968419	peak_2588	9.2461	+	ENSBTAG00000008079	-2.76623	0.000483873	0.00164682
TY0_TY1	chr16	61213530	61213730	peak_2589	21.1897	+	ENSBTAG00000008082	-2.83226	3.26881e-08	4.18084e-07
TY0_TY1	chr10	92762039	92762114	peak_2590	11.3789	-	ENSBTAG00000008083	-2.85897	8.66644e-05	0.000375503
TY0_TY1	chr10	92761639	92761764	peak_2591	14.2962	-	ENSBTAG00000008083	-2.06032	7.89733e-06	4.97067e-05
TY0_TY1	chr10	92760839	92760939	peak_2592	11.123	-	ENSBTAG00000008083	-2.90581	0.000107113	0.000448384
TY0_TY1	chr22	53029528	53029578	peak_2600	6.50393	-	ENSBTAG00000008099	-3.1165	0.00444934	0.0110185
TY0_TY1	chr8	49053402	49053627	peak_2601	39.6117	-	ENSBTAG00000008103	-2.62071	2.07585e-14	1.19043e-12
TY0_TY1	chr9	83213212	83213262	peak_2605	14.4914	-	ENSBTAG00000008112	-2.79983	6.80407e-06	4.34174e-05
TY0_TY1	chr9	83179022	83179072	peak_2606	7.72233	-	ENSBTAG00000008112	-2.3678	0.00166329	0.00473529
TY0_TY1	chr3	59600823	59600973	peak_2608	13.8964	-	ENSBTAG00000008118	-2.12371	1.09576e-05	6.55813e-05
TY0_TY1	chr19	19845553	19845803	peak_2610	30.0995	+	ENSBTAG00000008120	-2.39387	2.93263e-11	8.69286e-10
TY0_TY1	chrX	112872203	112893230	peak_2613	40.0403	-	ENSBTAG00000008124	7.49135	1.48179e-14	8.8444e-13
TY0_TY1	chr10	88824534	88824659	peak_2615	10.4158	-	ENSBTAG00000008133	-2.23164	0.000187726	0.000732049
TY0_TY1	chr4	77479018	77479243	peak_2617	22.769	-	ENSBTAG00000008143	-3.00203	9.15274e-09	1.39906e-07
TY0_TY1	chr16	79471827	79472077	peak_2622	22.7998	+	ENSBTAG00000008153	-2.76053	8.94433e-09	1.36959e-07
TY0_TY1	chr11	88464461	88464611	peak_2625	18.4183	+	ENSBTAG00000008160	-3.5575	2.88968e-07	2.85464e-06
TY0_TY1	chr24	53724212	53724262	peak_2626	7.94734	-	ENSBTAG00000008168	-3.85003	0.00138158	0.00405146
TY0_TY1	chr12	19460645	19460870	peak_2628	15.6724	+	ENSBTAG00000008173	-2.97281	2.56432e-06	1.91484e-05
TY0_TY1	chr12	19460945	19461070	peak_2629	28.5495	+	ENSBTAG00000008173	-2.5842	9.8179e-11	2.54531e-09
TY0_TY1	chr18	7734482	7734982	peak_2639	8.70465	+	ENSBTAG00000008213	-2.3484	0.000744679	0.00239685
TY0_TY1	chr11	14847482	14847557	peak_2640	6.74896	-	ENSBTAG00000008223	-3.31384	0.00364086	0.00929736
TY0_TY1	chr7	50642604	50645012	peak_2641	11.562	+	ENSBTAG00000008224	-2.38319	7.48624e-05	0.000330737
TY0_TY1	chr3	74980193	74983396	peak_2645	11.7344	+	ENSBTAG00000008243	-3.19458	6.46919e-05	0.000293488
TY0_TY1	chr3	75013593	75016225	peak_2646	26.0515	+	ENSBTAG00000008243	-2.83553	6.81725e-10	1.43785e-08
TY0_TY1	chr14	57894675	57897868	peak_2651	109.913	-	ENSBTAG00000008285	-3.3277	8.3934e-37	8.18263e-34
TY0_TY1	chr14	57894275	57894475	peak_2652	55.7223	-	ENSBTAG00000008285	-4.32742	1.23319e-19	1.68234e-17
TY0_TY1	chr14	57844824	57845024	peak_2653	7.76102	-	ENSBTAG00000008285	-2.07529	0.00160777	0.00460999
TY0_TY1	chr10	86054428	86054678	peak_2659	12.4206	+	ENSBTAG00000008287	-2.72823	3.67744e-05	0.000182396
TY0_TY1	chr15	43642750	43642825	peak_2670	21.041	+	ENSBTAG00000008310	-2.61846	3.67642e-08	4.63461e-07
TY0_TY1	chr15	43643400	43643800	peak_2671	10.2625	+	ENSBTAG00000008310	-2.34196	0.000212567	0.000814082
TY0_TY1	chr23	11265820	11266045	peak_2672	11.8021	+	ENSBTAG00000008321	-2.12424	6.11843e-05	0.000280037
TY0_TY1	chr13	1793625	1793725	peak_2674	7.66071	+	ENSBTAG00000008338	-4.0613	0.00174438	0.00494195
TY0_TY1	chr8	75743555	75743780	peak_2680	13.6316	-	ENSBTAG00000008376	-2.20776	1.37932e-05	7.879e-05
TY0_TY1	chr10	15116612	15116662	peak_2681	12.0619	+	ENSBTAG00000008378	-2.32213	4.94481e-05	0.000233886
TY0_TY1	chr10	15117787	15117987	peak_2683	41.558	+	ENSBTAG00000008378	-2.67278	4.57656e-15	3.08883e-13
TY0_TY1	chr10	15118487	15118587	peak_2684	7.13257	+	ENSBTAG00000008378	-2.09877	0.00266009	0.00712661
TY0_TY1	chr10	12093884	12094234	peak_2688	95.2292	-	ENSBTAG00000008386	-3.33861	3.43614e-32	2.15348e-29
TY0_TY1	chr2	13794247	13795388	peak_2689	37.1358	-	ENSBTAG00000008390	-4.20565	1.37365e-13	6.62222e-12
TY0_TY1	chr7	20847788	20847988	peak_2692	22.1759	-	ENSBTAG00000008397	-3.49429	1.50582e-08	2.11055e-07
TY0_TY1	chr20	41296377	41296427	peak_2699	22.1075	+	ENSBTAG00000008414	-2.27809	1.5966e-08	2.21305e-07
TY0_TY1	chr11	64951044	64951269	peak_2713	23.7736	+	ENSBTAG00000008448	-3.84115	4.16449e-09	6.97314e-08
TY0_TY1	chr7	71985921	71986146	peak_2714	10.6975	-	ENSBTAG00000008457	-2.51316	0.000150435	0.000602176
TY0_TY1	chr17	52345712	52345787	peak_2718	9.60805	+	ENSBTAG00000008470	-2.47615	0.000361757	0.00128141
TY0_TY1	chr17	52345837	52345937	peak_2719	14.1459	+	ENSBTAG00000008470	-3.04486	8.93422e-06	5.51645e-05
TY0_TY1	chr1	1979705	1979805	peak_2721	10.3095	-	ENSBTAG00000008482,ENSBTAG00000052933	-2.02625	0.000204769	0.000788
TY0_TY1	chr1	1975455	1975855	peak_2724	14.5735	-	ENSBTAG00000008482,ENSBTAG00000052933	-3.01239	6.31985e-06	4.10136e-05
TY0_TY1	chr1	1942989	1943364	peak_2725	24.8569	+	ENSBTAG00000008490,ENSBTAG00000035175	-2.79676	1.74888e-09	3.29089e-08
TY0_TY1	chr14	54493924	54494174	peak_2733	19.9711	+	ENSBTAG00000008512	-4.39022	8.53043e-08	9.72989e-07
TY0_TY1	chr13	72099931	72100081	peak_2738	15.64	+	ENSBTAG00000008527	-3.10468	2.62931e-06	1.95837e-05
TY0_TY1	chr4	16155760	16155960	peak_2741	16.0955	+	ENSBTAG00000008533	-2.84241	1.83762e-06	1.4281e-05
TY0_TY1	chr6	86197254	86197354	peak_2748	35.836	-	ENSBTAG00000008577	-2.70248	3.64217e-13	1.63043e-11
TY0_TY1	chr5	38181630	38239670	peak_2756	13.0791	-	ENSBTAG00000008595	-2.96534	2.16648e-05	0.000115554
TY0_TY1	chr14	2687079	2687179	peak_2760	9.54821	+	ENSBTAG00000008597	-3.16267	0.000379057	0.00133568
TY0_TY1	chr15	63738622	63738963	peak_2766	10.1478	-	ENSBTAG00000008617	-3.08293	0.000232875	0.000881469
TY0_TY1	chr28	30912092	30912517	peak_2767	23.6945	+	ENSBTAG00000008619	-3.86423	4.41605e-09	7.36625e-08
TY0_TY1	chr28	30935374	30935549	peak_2768	12.6654	+	ENSBTAG00000008619	-4.10546	3.02291e-05	0.000153935
TY0_TY1	chr29	42613256	42613356	peak_2775	21.9166	+	ENSBTAG00000008648	-2.07332	1.83112e-08	2.52614e-07
TY0_TY1	chr3	13742207	13742432	peak_2779	11.4224	+	ENSBTAG00000008649	-2.45258	8.37564e-05	0.000364343
TY0_TY1	chr3	13742857	13743107	peak_2780	20.1036	+	ENSBTAG00000008649	-2.72951	7.6885e-08	8.87617e-07
TY0_TY1	chr10	86266264	86266555	peak_2781	9.36121	+	ENSBTAG00000008664	-2.06261	0.000441221	0.00152053
TY0_TY1	chr11	14153392	14153467	peak_2782	16.9318	+	ENSBTAG00000008674	-2.27065	9.41721e-07	7.99871e-06
TY0_TY1	chr27	16185758	16187050	peak_2785	12.4896	+	ENSBTAG00000008682	-3.71775	3.49043e-05	0.000173881
TY0_TY1	chr10	4361117	4361342	peak_2790	12.5038	-	ENSBTAG00000008699	-2.55937	3.44989e-05	0.00017218
TY0_TY1	chr22	47750039	47750264	peak_2795	12.0973	-	ENSBTAG00000008719	-3.46099	4.79592e-05	0.000228212
TY0_TY1	chr5	97478193	97478393	peak_2797	57.5754	+	ENSBTAG00000008721	-3.47916	3.02512e-20	4.65656e-18
TY0_TY1	chr25	13190608	13190858	peak_2798	20.1557	+	ENSBTAG00000008728	-2.66758	7.39589e-08	8.56088e-07
TY0_TY1	chr15	34425951	34426151	peak_2809	8.25809	+	ENSBTAG00000008804	-3.01478	0.00107589	0.00326638
TY0_TY1	chr10	75839392	75839617	peak_2812	11.8737	-	ENSBTAG00000008815	-3.7228	5.7584e-05	0.000266478
TY0_TY1	chr13	38544635	38546032	peak_2813	11.1182	+	ENSBTAG00000008825	-2.47802	0.000107522	0.00044988
TY0_TY1	chr13	38546082	38546482	peak_2814	13.6979	+	ENSBTAG00000008825	-2.86607	1.30285e-05	7.5255e-05
TY0_TY1	chr14	37522835	37588655	peak_2819	17.0471	-	ENSBTAG00000008842	-3.05561	8.60154e-07	7.38453e-06
TY0_TY1	chr1	66183785	66184110	peak_2828	9.68669	-	ENSBTAG00000008862	-3.25451	0.000339662	0.00121343
TY0_TY1	chr1	66183135	66183185	peak_2829	9.85411	-	ENSBTAG00000008862	-3.60849	0.000296166	0.00108048
TY0_TY1	chr10	37599435	37599535	peak_2830	25.7503	-	ENSBTAG00000008863	-2.73064	8.62228e-10	1.77171e-08
TY0_TY1	chr12	79016683	79016833	peak_2835	7.55823	-	ENSBTAG00000008880	-2.36603	0.00189516	0.00530572
TY0_TY1	chr19	17788062	17788350	peak_2839	14.1857	-	ENSBTAG00000008883	-3.50431	8.66654e-06	5.36628e-05
TY0_TY1	chr6	93652921	93652996	peak_2842	37.9696	-	ENSBTAG00000008887	-4.73772	7.26432e-14	3.71547e-12
TY0_TY1	chr6	93647099	93647174	peak_2843	41.1482	-	ENSBTAG00000008887	-2.90491	6.31377e-15	4.10348e-13
TY0_TY1	chr6	93645724	93645974	peak_2844	20.65	-	ENSBTAG00000008887	-3.85332	5.02186e-08	6.07749e-07
TY0_TY1	chr5	28515467	28515692	peak_2846	20.6768	+	ENSBTAG00000008897	-3.05529	4.90262e-08	5.96582e-07
TY0_TY1	chr26	20826271	20826396	peak_2864	6.88501	-	ENSBTAG00000008939	-2.00711	0.00325798	0.00846069
TY0_TY1	chr23	30344960	30345010	peak_2867	15.805	+	ENSBTAG00000008943	-3.08736	2.30936e-06	1.74675e-05
TY0_TY1	chr5	45199782	45199907	peak_2871	11.2075	-	ENSBTAG00000008967	-2.89715	9.97182e-05	0.000422875
TY0_TY1	chr11	29208979	29209354	peak_2875	10.4586	+	ENSBTAG00000008987	-2.11405	0.000181262	0.00071063
TY0_TY1	chr5	97343177	97343277	peak_2877	12.2862	-	ENSBTAG00000008989	-3.01489	4.11877e-05	0.000200211
TY0_TY1	chr11	19020270	19020520	peak_2887	9.70092	+	ENSBTAG00000009020	-2.25238	0.00033578	0.00120152
TY0_TY1	chr15	38992124	38992324	peak_2897	11.2504	-	ENSBTAG00000009061	-3.06253	9.64195e-05	0.000410473
TY0_TY1	chr15	29365112	29365362	peak_2900	12.9757	-	ENSBTAG00000009067	-2.77601	2.35436e-05	0.000124142
TY0_TY1	chr14	15182185	15182385	peak_2902	8.95038	-	ENSBTAG00000009072	-2.48843	0.000610541	0.00202147
TY0_TY1	chr16	2358406	2358506	peak_2910	9.31649	-	ENSBTAG00000009111	-2.48999	0.000457436	0.0015684
TY0_TY1	chr13	25852288	25852338	peak_2911	15.7827	+	ENSBTAG00000009117	-3.59406	2.3493e-06	1.7739e-05
TY0_TY1	chr24	53715469	53715719	peak_2917	34.3252	+	ENSBTAG00000009129	-3.24501	1.16495e-12	4.64604e-11
TY0_TY1	chr24	43487674	43487874	peak_2921	11.6057	-	ENSBTAG00000009141	-2.75381	7.22646e-05	0.000320875
TY0_TY1	chr24	43486131	43487649	peak_2922	18.6361	-	ENSBTAG00000009141	-4.31108	2.45351e-07	2.45463e-06
TY0_TY1	chr24	43486056	43486106	peak_2923	14.6503	-	ENSBTAG00000009141	-4.24306	5.92156e-06	3.8889e-05
TY0_TY1	chr23	47177673	47179852	peak_2929	14.6128	+	ENSBTAG00000009157	-2.60919	6.10922e-06	3.99124e-05
TY0_TY1	chr15	1524125	1524300	peak_2936	8.14517	+	ENSBTAG00000009176	-2.43089	0.00118079	0.00353231
TY0_TY1	chr29	36428637	36428862	peak_2942	12.3281	-	ENSBTAG00000009210	-3.24982	3.98534e-05	0.000194479
TY0_TY1	chr29	36428287	36428612	peak_2943	13.6349	-	ENSBTAG00000009210	-2.31424	1.37441e-05	7.86121e-05
TY0_TY1	chr3	8275948	8276198	peak_2945	10.4249	-	ENSBTAG00000009213	-2.42316	0.000186124	0.000727419
TY0_TY1	chr1	87908135	87908360	peak_2947	9.52323	-	ENSBTAG00000009232	-2.5142	0.000387692	0.00135901
TY0_TY1	chr25	38297800	38297850	peak_2951	6.52857	-	ENSBTAG00000009236	-2.36246	0.00435918	0.0108319
TY0_TY1	chr5	26002103	26002153	peak_2952	5.0501	-	ENSBTAG00000009238	-2.16205	0.0143383	0.0301833
TY0_TY1	chr11	13167362	13167587	peak_2953	15.6959	-	ENSBTAG00000009242	-2.37918	2.51426e-06	1.88387e-05
TY0_TY1	chr11	13163695	13163895	peak_2954	12.2304	-	ENSBTAG00000009242	-2.30012	4.30477e-05	0.000208099
TY0_TY1	chr11	13163470	13163520	peak_2955	9.01303	-	ENSBTAG00000009242	-2.11223	0.000582331	0.00193556
TY0_TY1	chr11	13156083	13156283	peak_2956	13.9143	-	ENSBTAG00000009242	-4.10463	1.08002e-05	6.47718e-05
TY0_TY1	chr9	39141790	39141890	peak_2958	8.23568	-	ENSBTAG00000009243	-2.13331	0.001095	0.00331751
TY0_TY1	chr16	78954792	78955017	peak_2963	7.42007	+	ENSBTAG00000009265	-2.83922	0.00211758	0.00583898
TY0_TY1	chr10	85121064	85121114	peak_2967	14.2462	-	ENSBTAG00000009271	-3.33707	8.22851e-06	5.1459e-05
TY0_TY1	chr19	6030742	6030892	peak_2976	14.9246	-	ENSBTAG00000009292	-2.054	4.75807e-06	3.21552e-05
TY0_TY1	chr19	6030517	6030567	peak_2977	22.5423	-	ENSBTAG00000009292	-2.81	1.1233e-08	1.63719e-07
TY0_TY1	chr11	62957396	62957621	peak_2981	13.9614	+	ENSBTAG00000009299	-3.4098	1.03815e-05	6.26916e-05
TY0_TY1	chr11	62957696	62957746	peak_2982	19.8083	+	ENSBTAG00000009299	-4.06268	9.70797e-08	1.08923e-06
TY0_TY1	chr11	62958596	62958796	peak_2983	17.9099	+	ENSBTAG00000009299	-3.72992	4.32239e-07	4.06046e-06
TY0_TY1	chr11	62958971	62959171	peak_2984	20.9503	+	ENSBTAG00000009299	-3.18883	3.96781e-08	4.9355e-07
TY0_TY1	chr6	86072571	86072796	peak_2988	35.7717	+	ENSBTAG00000009310	-2.76174	3.8274e-13	1.70465e-11
TY0_TY1	chr18	53650790	53650940	peak_2995	21.2467	+	ENSBTAG00000009337	-3.08493	3.09637e-08	4.01887e-07
TY0_TY1	chr5	116168542	116169208	peak_2997	21.8378	+	ENSBTAG00000009351	-2.68542	1.94903e-08	2.66782e-07
TY0_TY1	chr19	18682839	18683089	peak_2998	10.0524	+	ENSBTAG00000009353	-2.59664	0.000251259	0.000941712
TY0_TY1	chr3	107136011	107136236	peak_3002	17.0604	+	ENSBTAG00000009368	-2.48886	8.51423e-07	7.31674e-06
TY0_TY1	chr10	26822283	26822333	peak_3003	9.856	+	ENSBTAG00000009372	-2.10839	0.000295532	0.00107907
TY0_TY1	chr19	23065695	23065906	peak_3004	16.3564	+	ENSBTAG00000009376,ENSBTAG00000047926	-2.6046	1.50513e-06	1.19188e-05
TY0_TY1	chr14	15008569	15080778	peak_3005	6.93807	-	ENSBTAG00000009394	-2.29488	0.00312115	0.00815515
TY0_TY1	chr12	15118281	15119699	peak_3010	26.524	-	ENSBTAG00000009415	-3.99348	4.64176e-10	1.03631e-08
TY0_TY1	chr12	15118206	15118256	peak_3011	26.5108	-	ENSBTAG00000009415	-4.15733	4.69611e-10	1.04578e-08
TY0_TY1	chr12	15186281	15186406	peak_3012	6.59266	+	ENSBTAG00000009416	-2.5464	0.00413553	0.0103613
TY0_TY1	chr6	66743779	66743979	peak_3014	15.0181	+	ENSBTAG00000009423	-2.77546	4.35539e-06	3.01374e-05
TY0_TY1	chr19	12299874	12300099	peak_3016	24.434	-	ENSBTAG00000009427	-3.74583	2.43375e-09	4.41193e-08
TY0_TY1	chr6	81157120	81157445	peak_3021	10.7224	-	ENSBTAG00000009438	-2.17671	0.000147265	0.000591894
TY0_TY1	chr25	22231895	22232270	peak_3022	20.2601	+	ENSBTAG00000009441	-3.37815	6.77064e-08	7.96322e-07
TY0_TY1	chr25	22234486	22234861	peak_3023	32.4797	+	ENSBTAG00000009441	-4.33393	4.68131e-12	1.66967e-10
TY0_TY1	chr26	9564008	9564180	peak_3032	61.852	+	ENSBTAG00000009498	-4.13432	1.20489e-21	2.40267e-19
TY0_TY1	chr2	129762616	129762691	peak_3034	8.88572	+	ENSBTAG00000009502	-2.33526	0.000646059	0.00211413
TY0_TY1	chr2	71196615	71197452	peak_3037	14.4759	+	ENSBTAG00000009517	-2.57822	6.88758e-06	4.38865e-05
TY0_TY1	chr20	13972430	13972680	peak_3038	24.5759	+	ENSBTAG00000009519	-3.16365	2.18302e-09	3.9987e-08
TY0_TY1	chr18	46830679	46830954	peak_3039	13.4542	-	ENSBTAG00000009521	-2.72707	1.59228e-05	8.90986e-05
TY0_TY1	chr5	57197913	57198088	peak_3043	12.3256	-	ENSBTAG00000009542	-2.67482	3.99656e-05	0.00019481
TY0_TY1	chr7	87034794	87035419	peak_3050	22.7251	+	ENSBTAG00000009565	-2.87229	9.55055e-09	1.44228e-07
TY0_TY1	chr15	77063116	77063216	peak_3053	57.9987	+	ENSBTAG00000009573	-3.68533	2.13724e-20	3.47262e-18
TY0_TY1	chr29	46034999	46042970	peak_3058	19.696	+	ENSBTAG00000009584	-2.77073	1.0641e-07	1.17736e-06
TY0_TY1	chr6	12981524	12981749	peak_3065	11.3479	-	ENSBTAG00000009632	-2.54562	8.89367e-05	0.000383644
TY0_TY1	chr6	12981222	12981449	peak_3066	32.3191	-	ENSBTAG00000009632	-2.34007	5.31767e-12	1.86629e-10
TY0_TY1	chr9	82206249	82206499	peak_3076	13.3952	+	ENSBTAG00000009665	-2.50412	1.67319e-05	9.28228e-05
TY0_TY1	chr7	109760188	109760338	peak_3077	8.44149	+	ENSBTAG00000009667	-2.1169	0.000925165	0.00287647
TY0_TY1	chr7	109760363	109760413	peak_3078	7.53038	+	ENSBTAG00000009667	-2.01056	0.00193786	0.00540917
TY0_TY1	chr7	109760463	109760663	peak_3079	17.153	+	ENSBTAG00000009667	-3.59843	7.90628e-07	6.86149e-06
TY0_TY1	chr7	109760738	109760813	peak_3080	24.6386	+	ENSBTAG00000009667	-3.77189	2.05956e-09	3.82851e-08
TY0_TY1	chr7	109760888	109760963	peak_3081	24.9432	+	ENSBTAG00000009667	-3.81107	1.62869e-09	3.09982e-08
TY0_TY1	chr3	120612550	120612650	peak_3082	10.4963	-	ENSBTAG00000009676	-2.44848	0.000176193	0.000692304
TY0_TY1	chr9	87963440	87963915	peak_3085	13.1459	+	ENSBTAG00000009679	-2.97826	2.05097e-05	0.000110333
TY0_TY1	chr21	45369707	45369807	peak_3086	8.74252	-	ENSBTAG00000009681	-2.90107	0.000721656	0.00233474
TY0_TY1	chr21	45397211	45397436	peak_3088	22.7422	+	ENSBTAG00000009682	-3.09839	9.42179e-09	1.42529e-07
TY0_TY1	chr8	62873581	62875829	peak_3096	13.9465	+	ENSBTAG00000009732	-2.23182	1.04967e-05	6.33412e-05
TY0_TY1	chr8	62881136	62881336	peak_3097	15.183	-	ENSBTAG00000009734	-2.64888	3.8268e-06	2.68826e-05
TY0_TY1	chr19	10883684	10884688	peak_3099	14.0448	-	ENSBTAG00000009747	-2.77366	9.69088e-06	5.91704e-05
TY0_TY1	chr25	32782608	32782833	peak_3106	24.8396	-	ENSBTAG00000009780	-2.81555	1.77659e-09	3.33073e-08
TY0_TY1	chr18	2742270	2742320	peak_3117	13.2537	-	ENSBTAG00000009805	-2.86841	1.87987e-05	0.000102383
TY0_TY1	chr8	65272684	65272934	peak_3119	8.26298	+	ENSBTAG00000009806	-2.65555	0.00107154	0.00325533
TY0_TY1	chr8	65273334	65273459	peak_3120	16.6586	+	ENSBTAG00000009806	-3.90513	1.1819e-06	9.66621e-06
TY0_TY1	chr24	41652509	41652734	peak_3121	55.6405	-	ENSBTAG00000009822	-2.68795	1.35961e-19	1.78048e-17
TY0_TY1	chr22	6657293	6657343	peak_3124	12.4112	+	ENSBTAG00000009826	-2.35847	3.70362e-05	0.000183591
TY0_TY1	chr4	112905817	112905917	peak_3127	9.14091	+	ENSBTAG00000009850	-2.95939	0.000525924	0.00177138
TY0_TY1	chr21	27399927	27401000	peak_3128	9.16269	+	ENSBTAG00000009854	-2.37595	0.000516453	0.00174484
TY0_TY1	chr21	27413433	27413633	peak_3129	12.6817	+	ENSBTAG00000009855	-2.33149	2.98295e-05	0.000152201
TY0_TY1	chr13	36999661	37003022	peak_3131	19.261	-	ENSBTAG00000009871	-2.91606	1.49478e-07	1.59165e-06
TY0_TY1	chr5	110161891	110162216	peak_3138	19.7032	-	ENSBTAG00000009887,ENSBTAG00000048703	-2.31219	1.05752e-07	1.17155e-06
TY0_TY1	chr3	32299566	32299816	peak_3139	18.9578	+	ENSBTAG00000009888	-3.13566	1.9071e-07	1.96395e-06
TY0_TY1	chr23	15022446	15022870	peak_3141	12.9328	+	ENSBTAG00000009905	-2.51862	2.42983e-05	0.000127891
TY0_TY1	chr12	31836919	31837169	peak_3142	20.2278	-	ENSBTAG00000009912	-3.934	6.95188e-08	8.14363e-07
TY0_TY1	chr12	31836594	31836819	peak_3143	17.4005	-	ENSBTAG00000009912	-4.14681	6.40984e-07	5.78006e-06
TY0_TY1	chr12	31835944	31836144	peak_3144	113.178	-	ENSBTAG00000009912	-3.48213	6.79237e-38	8.51375e-35
TY0_TY1	chr29	50417431	50417581	peak_3148	27.5633	-	ENSBTAG00000009915	-2.35185	2.10906e-10	5.0422e-09
TY0_TY1	chr8	45153710	45153835	peak_3149	18.4183	+	ENSBTAG00000009917	-3.7409	2.89238e-07	2.85464e-06
TY0_TY1	chr10	88311854	88311954	peak_3150	9.40146	+	ENSBTAG00000009923	-2.34436	0.000425878	0.00147869
TY0_TY1	chr1	66993247	66993472	peak_3151	14.9049	+	ENSBTAG00000009933	-3.18456	4.84823e-06	3.25964e-05
TY0_TY1	chr5	46501690	46501915	peak_3155	11.345	-	ENSBTAG00000009939	-2.70942	8.91644e-05	0.000384436
TY0_TY1	chr2	110370727	110370927	peak_3162	6.06266	-	ENSBTAG00000009950	-2.44655	0.00630562	0.0149609
TY0_TY1	chr17	69819891	69820191	peak_3168	22.9486	-	ENSBTAG00000009963	-2.06308	7.89873e-09	1.23536e-07
TY0_TY1	chr23	19912438	19912638	peak_3169	26.17	+	ENSBTAG00000009978	-2.45778	6.12869e-10	1.32446e-08
TY0_TY1	chr23	19913988	19914063	peak_3170	10.7134	+	ENSBTAG00000009978	-4.00829	0.000148526	0.000595596
TY0_TY1	chr23	19915188	19915413	peak_3171	18.0485	+	ENSBTAG00000009978	-3.11033	3.86357e-07	3.68868e-06
TY0_TY1	chr19	17933730	17937525	peak_3181	11.547	-	ENSBTAG00000010001	-2.10125	7.57206e-05	0.000334191
TY0_TY1	chr22	47158281	47158506	peak_3186	8.92149	+	ENSBTAG00000010027	-2.61322	0.000626666	0.00206236
TY0_TY1	chr24	33144664	33144864	peak_3194	6.84152	-	ENSBTAG00000010042	-2.1021	0.00337396	0.00871962
TY0_TY1	chr18	57894594	57894819	peak_3196	29.1053	+	ENSBTAG00000010046	-4.04419	6.35467e-11	1.73155e-09
TY0_TY1	chr8	16707097	16707222	peak_3201	15.3836	+	ENSBTAG00000010059	-3.29982	3.25521e-06	2.33917e-05
TY0_TY1	chr7	49829976	49830126	peak_3205	7.18671	+	ENSBTAG00000010069	-2.56629	0.00254256	0.00686412
TY0_TY1	chr22	16738098	16738298	peak_3209	23.5347	-	ENSBTAG00000010077	-3.19084	5.00833e-09	8.22905e-08
TY0_TY1	chr5	88154256	88154506	peak_3226	13.3154	-	ENSBTAG00000010136	-2.17161	1.78994e-05	9.81011e-05
TY0_TY1	chr16	40082312	40082537	peak_3232	40.7496	+	ENSBTAG00000010169	-3.79741	8.63114e-15	5.40926e-13
TY0_TY1	chr18	10389691	10389891	peak_3234	19.4979	-	ENSBTAG00000010170	-2.83861	1.24538e-07	1.35068e-06
TY0_TY1	chr8	36600122	36600297	peak_3238	21.0206	+	ENSBTAG00000010178	-3.4198	3.75046e-08	4.70093e-07
TY0_TY1	chr6	113521081	113529206	peak_3241	15.626	-	ENSBTAG00000010181	-2.21809	2.67073e-06	1.97747e-05
TY0_TY1	chr3	6906518	6906868	peak_3244	73.3305	-	ENSBTAG00000010206	-3.28827	2.30318e-25	8.42005e-23
TY0_TY1	chr13	29544028	29544228	peak_3245	10.443	+	ENSBTAG00000010210	-3.10274	0.000183564	0.000718372
TY0_TY1	chr23	16939063	16939263	peak_3247	11.7107	-	ENSBTAG00000010217	-3.10294	6.61037e-05	0.000298342
TY0_TY1	chr23	16930546	16930721	peak_3248	26.6156	-	ENSBTAG00000010217	-2.69049	4.33409e-10	9.72566e-09
TY0_TY1	chr23	16929996	16930221	peak_3249	17.4566	-	ENSBTAG00000010217	-2.96403	6.11494e-07	5.55965e-06
TY0_TY1	chr23	16929671	16929921	peak_3250	12.203	-	ENSBTAG00000010217	-2.65038	4.42086e-05	0.000212097
TY0_TY1	chr2	69565543	69565793	peak_3252	11.8889	-	ENSBTAG00000010221	-2.42927	5.68008e-05	0.000263688
TY0_TY1	chr5	104746901	104747151	peak_3253	8.29526	-	ENSBTAG00000010223	-2.98073	0.00104308	0.00318331
TY0_TY1	chr10	79191995	79192220	peak_3257	10.694	+	ENSBTAG00000010239,ENSBTAG00000011767	-3.31015	0.000150949	0.000603658
TY0_TY1	chr10	79233984	79234184	peak_3258	10.806	+	ENSBTAG00000010239,ENSBTAG00000011767	-2.0197	0.000138077	0.000558547
TY0_TY1	chr24	21713166	21715238	peak_3260	35.4071	+	ENSBTAG00000010255	-2.525	5.00779e-13	2.1949e-11
TY0_TY1	chr24	21715638	21715863	peak_3261	12.0905	+	ENSBTAG00000010255	-2.5111	4.82163e-05	0.000229295
TY0_TY1	chr15	17801583	17801808	peak_3269	21.6514	-	ENSBTAG00000010286	-3.83582	2.26291e-08	3.0359e-07
TY0_TY1	chr15	17792546	17792846	peak_3270	14.7096	-	ENSBTAG00000010286	-2.87211	5.65775e-06	3.73218e-05
TY0_TY1	chr15	17792071	17792296	peak_3271	9.74354	-	ENSBTAG00000010286	-3.29051	0.000324012	0.00116655
TY0_TY1	chr19	13812483	13812633	peak_3272	14.3905	-	ENSBTAG00000010292	-3.73276	7.33918e-06	4.65611e-05
TY0_TY1	chr10	50612111	50614680	peak_3273	11.5131	+	ENSBTAG00000010298,ENSBTAG00000013493	-2.25041	7.79923e-05	0.000342152
TY0_TY1	chr24	23336344	23336519	peak_3274	6.68121	+	ENSBTAG00000010299	-2.75329	0.00385156	0.0097444
TY0_TY1	chr24	23336944	23337119	peak_3275	5.3377	+	ENSBTAG00000010299	-2.33952	0.0113777	0.0247282
TY0_TY1	chr19	13921306	13922494	peak_3280	8.43729	-	ENSBTAG00000010313	-2.04481	0.000929174	0.00288485
TY0_TY1	chr19	13900360	13903604	peak_3281	75.9758	-	ENSBTAG00000010313	-3.38521	3.37457e-26	1.34584e-23
TY0_TY1	chr12	21421684	21421859	peak_3283	8.45772	+	ENSBTAG00000010337	-2.31067	0.00091222	0.00284428
TY0_TY1	chr24	41101243	41101417	peak_3288	33.2861	+	ENSBTAG00000010356	-2.28889	2.54631e-12	9.54757e-11
TY0_TY1	chr19	40422930	40422980	peak_3296	14.8601	+	ENSBTAG00000010375	-3.24321	5.02417e-06	3.36247e-05
TY0_TY1	chr19	40425161	40425663	peak_3297	13.7816	+	ENSBTAG00000010375	-2.17592	1.20513e-05	7.1013e-05
TY0_TY1	chr19	40545731	40546106	peak_3304	10.1857	+	ENSBTAG00000010384,ENSBTAG00000038126	-3.02931	0.000225565	0.000858615
TY0_TY1	chr13	30320247	30320472	peak_3305	33.72	-	ENSBTAG00000010387	-3.19537	1.84459e-12	7.06743e-11
TY0_TY1	chr2	124855241	124855366	peak_3309	20.0944	-	ENSBTAG00000010393	-3.72862	7.74787e-08	8.93296e-07
TY0_TY1	chr12	5106977	5107127	peak_3319	18.5796	-	ENSBTAG00000010420	-3.13185	2.56299e-07	2.55252e-06
TY0_TY1	chr12	5106702	5106952	peak_3320	39.4819	-	ENSBTAG00000010420	-3.1014	2.33051e-14	1.30242e-12
TY0_TY1	chr29	41013353	41013478	peak_3338	24.365	-	ENSBTAG00000010484	-2.371	2.59e-09	4.62824e-08
TY0_TY1	chr1	87721593	87721793	peak_3339	14.033	-	ENSBTAG00000010485	-3.46873	9.78361e-06	5.96535e-05
TY0_TY1	chr9	39787997	39788222	peak_3348	16.4562	+	ENSBTAG00000010507	-3.66439	1.39057e-06	1.1122e-05
TY0_TY1	chr20	23852383	23852608	peak_3349	14.8814	+	ENSBTAG00000010510	-3.37645	4.94299e-06	3.3132e-05
TY0_TY1	chr21	5971008	5985316	peak_3355	10.6785	-	ENSBTAG00000010514	-2.76745	0.000152648	0.000610175
TY0_TY1	chr14	61176901	61177101	peak_3357	15.0093	-	ENSBTAG00000010529	-3.40938	4.38896e-06	3.03218e-05
TY0_TY1	chr19	27053879	27054104	peak_3360	36.9712	+	ENSBTAG00000010532,ENSBTAG00000045892	-3.6082	1.56505e-13	7.42256e-12
TY0_TY1	chr19	27054379	27054554	peak_3361	81.5946	+	ENSBTAG00000010532,ENSBTAG00000045892	-3.53353	5.93119e-28	2.73896e-25
TY0_TY1	chr5	73541842	73542586	peak_3363	10.8671	+	ENSBTAG00000010533	-2.77333	0.000131502	0.000535406
TY0_TY1	chr19	34949750	34949800	peak_3368	7.39575	-	ENSBTAG00000010534	-2.43475	0.00215764	0.00593824
TY0_TY1	chr16	75487907	75488132	peak_3371	63.1442	+	ENSBTAG00000010562	-2.77624	4.69634e-22	9.81087e-20
TY0_TY1	chr24	43097073	43097323	peak_3373	18.1013	-	ENSBTAG00000010563	-2.59515	3.70854e-07	3.55615e-06
TY0_TY1	chr15	41820119	41820419	peak_3375	20.513	+	ENSBTAG00000010568	-2.8793	5.59083e-08	6.6831e-07
TY0_TY1	chr15	41820769	41821044	peak_3376	44.1532	+	ENSBTAG00000010568	-3.23726	6.40851e-16	5.11166e-14
TY0_TY1	chr6	71871187	71871362	peak_3381	21.3383	+	ENSBTAG00000010593	-3.45088	2.89292e-08	3.77154e-07
TY0_TY1	chr11	66567365	66568297	peak_3382	10.1279	-	ENSBTAG00000010595	-2.40364	0.000236537	0.000893726
TY0_TY1	chr11	66590074	66592348	peak_3390	14.9275	+	ENSBTAG00000010604	-2.27724	4.74375e-06	3.20907e-05
TY0_TY1	chr11	66598445	66598595	peak_3391	31.5313	+	ENSBTAG00000010604	-3.75613	9.62147e-12	3.22209e-10
TY0_TY1	chr4	72017113	72017338	peak_3394	10.1279	-	ENSBTAG00000010609	-2.18997	0.000236622	0.000893726
TY0_TY1	chr6	67510863	67511928	peak_3396	12.3808	+	ENSBTAG00000010611	-2.16687	3.80812e-05	0.000187499
TY0_TY1	chr8	78360066	78360291	peak_3409	5.95723	+	ENSBTAG00000010647	-2.44453	0.00687904	0.0160951
TY0_TY1	chr21	6928361	6947769	peak_3410	5.46378	-	ENSBTAG00000010649	-2.16535	0.0102525	0.0226588
TY0_TY1	chr13	17099290	17099365	peak_3419	22.2519	+	ENSBTAG00000010664	-3.39046	1.41716e-08	2.00227e-07
TY0_TY1	chr4	79061875	79062100	peak_3423	7.46911	+	ENSBTAG00000010671	-2.28638	0.00203651	0.00564381
TY0_TY1	chr4	79062125	79062175	peak_3424	5.6018	+	ENSBTAG00000010671	-2.42235	0.00915054	0.0205917
TY0_TY1	chr16	60283539	60283839	peak_3435	11.7217	+	ENSBTAG00000010718	-2.32282	6.53989e-05	0.000296083
TY0_TY1	chr26	21175003	21175228	peak_3443	18.3611	-	ENSBTAG00000010739	-2.95912	3.02281e-07	2.97e-06
TY0_TY1	chr9	39034382	39034607	peak_3445	8.13399	+	ENSBTAG00000010760	-2.75596	0.0011916	0.00355978
TY0_TY1	chr9	39034757	39034982	peak_3446	18.3492	+	ENSBTAG00000010760	-4.44679	3.05129e-07	2.99463e-06
TY0_TY1	chr5	97282981	97283181	peak_3449	8.47027	+	ENSBTAG00000010763	-2.09822	0.000902711	0.00281965
TY0_TY1	chr26	41952281	41952506	peak_3458	9.27542	+	ENSBTAG00000010786,ENSBTAG00000044702	-2.3828	0.000472668	0.00161369
TY0_TY1	chr26	42110015	42110065	peak_3460	12.8346	+	ENSBTAG00000010786,ENSBTAG00000044702	-2.61381	2.62748e-05	0.000136897
TY0_TY1	chr24	43215261	43215486	peak_3461	28.8229	+	ENSBTAG00000010792	-2.13915	7.87277e-11	2.10596e-09
TY0_TY1	chr1	57412136	57412336	peak_3462	7.11339	-	ENSBTAG00000010793	-2.05882	0.00270208	0.00722198
TY0_TY1	chr16	35144877	35144977	peak_3467	13.0314	+	ENSBTAG00000010803	-2.45204	2.25703e-05	0.00011944
TY0_TY1	chr15	55927672	55932236	peak_3477	13.4601	+	ENSBTAG00000010826	-2.83028	1.58275e-05	8.87349e-05
TY0_TY1	chr22	16857443	16857518	peak_3479	14.9999	-	ENSBTAG00000010832	-2.39523	4.45013e-06	3.05203e-05
TY0_TY1	chr22	16857368	16857418	peak_3480	19.0181	-	ENSBTAG00000010832	-2.91323	1.80966e-07	1.88351e-06
TY0_TY1	chr22	16842057	16842257	peak_3481	14.2845	-	ENSBTAG00000010833	-2.38226	7.9787e-06	5.0111e-05
TY0_TY1	chr17	29477713	29477788	peak_3485	14.7923	+	ENSBTAG00000010843	-3.42272	5.29014e-06	3.52435e-05
TY0_TY1	chr29	29255406	29255531	peak_3488	14.7312	+	ENSBTAG00000010859	-3.61217	5.55289e-06	3.67686e-05
TY0_TY1	chr22	47690431	47690481	peak_3490	10.4086	+	ENSBTAG00000010863	-2.59607	0.000188742	0.000735682
TY0_TY1	chr7	51709039	51709114	peak_3493	19.7461	+	ENSBTAG00000010871	-3.08971	1.01743e-07	1.13719e-06
TY0_TY1	chr23	9717544	9717769	peak_3494	6.77466	+	ENSBTAG00000010877	-2.12116	0.00355943	0.00913325
TY0_TY1	chr11	14809170	14809420	peak_3499	43.3383	+	ENSBTAG00000010898	-2.20659	1.15812e-15	8.99233e-14
TY0_TY1	chr10	102479779	102479854	peak_3502	11.6271	-	ENSBTAG00000010906	-2.24013	7.10206e-05	0.000316151
TY0_TY1	chr16	71870113	71870313	peak_3503	30.6512	+	ENSBTAG00000010909	-3.21302	1.91269e-11	5.93002e-10
TY0_TY1	chr16	71870688	71870913	peak_3504	11.3342	+	ENSBTAG00000010909	-2.44726	9.01436e-05	0.000387326
TY0_TY1	chr15	40755183	40755908	peak_3512	14.5239	-	ENSBTAG00000010919	-2.59085	6.60882e-06	4.24493e-05
TY0_TY1	chr15	40742091	40742316	peak_3513	21.7079	-	ENSBTAG00000010919	-2.52014	2.15926e-08	2.91916e-07
TY0_TY1	chr11	24738929	24739154	peak_3516	11.9922	+	ENSBTAG00000010935	-2.96237	5.22587e-05	0.000245459
TY0_TY1	chr12	23250103	23250153	peak_3519	22.925	+	ENSBTAG00000010949	-3.05379	8.08611e-09	1.25571e-07
TY0_TY1	chr28	17758254	17758479	peak_3522	10.5398	+	ENSBTAG00000010967	-3.09471	0.000170398	0.000671746
TY0_TY1	chr2	13728897	13729122	peak_3526	7.99398	+	ENSBTAG00000010977	-2.46269	0.00133406	0.00392259
TY0_TY1	chr11	95144326	95144626	peak_3531	23.2528	+	ENSBTAG00000010990	-3.07736	6.21465e-09	1.0005e-07
TY0_TY1	chr2	89723797	89723997	peak_3533	11.3544	+	ENSBTAG00000010998	-2.93226	8.84547e-05	0.00038194
TY0_TY1	chr1	150669950	150670200	peak_3535	13.3952	-	ENSBTAG00000011001	-2.35652	1.67365e-05	9.28228e-05
TY0_TY1	chr19	20910888	20911097	peak_3540	10.0287	-	ENSBTAG00000011011	-2.36632	0.000256743	0.000957358
TY0_TY1	chr2	91634468	91642352	peak_3543	38.629	+	ENSBTAG00000011017	-3.5187	4.34352e-14	2.35247e-12
TY0_TY1	chr2	91642477	91642576	peak_3544	12.0847	+	ENSBTAG00000011017	-3.06473	4.84885e-05	0.000230215
TY0_TY1	chr3	94255951	94256076	peak_3545	28.1344	-	ENSBTAG00000011025	-2.59208	1.35775e-10	3.39399e-09
TY0_TY1	chr10	84529304	84529554	peak_3548	23.6827	-	ENSBTAG00000011041	-3.10241	4.46075e-09	7.42668e-08
TY0_TY1	chr10	84509879	84528829	peak_3549	20.4717	-	ENSBTAG00000011041	-3.09406	5.77669e-08	6.87716e-07
TY0_TY1	chr6	116825808	116825983	peak_3551	8.45054	-	ENSBTAG00000011044	-2.12467	0.000917174	0.00285846
TY0_TY1	chr23	7294666	7294766	peak_3557	8.1673	+	ENSBTAG00000011074	-2.43001	0.00116004	0.00347854
TY0_TY1	chr22	34467881	34468081	peak_3561	12.6817	-	ENSBTAG00000011081	-3.08826	2.98365e-05	0.000152201
TY0_TY1	chr22	34464294	34467356	peak_3563	15.7952	-	ENSBTAG00000011081	-3.39448	2.32711e-06	1.75866e-05
TY0_TY1	chr11	37722053	37722228	peak_3566	18.8018	-	ENSBTAG00000011104	-2.75262	2.16731e-07	2.18826e-06
TY0_TY1	chr5	33862491	33862716	peak_3567	57.1885	+	ENSBTAG00000011105	-4.62917	4.23327e-20	6.08897e-18
TY0_TY1	chr5	33863916	33864141	peak_3568	18.27	+	ENSBTAG00000011105	-3.41345	3.25946e-07	3.16355e-06
TY0_TY1	chr28	29538264	29538464	peak_3569	17.4786	-	ENSBTAG00000011108	-2.35594	6.00969e-07	5.4755e-06
TY0_TY1	chr28	29537789	29538064	peak_3570	25.6437	-	ENSBTAG00000011108	-4.50483	9.30539e-10	1.90761e-08
TY0_TY1	chr21	39241173	39241273	peak_3575	11.8764	+	ENSBTAG00000011113	-4.96892	5.7325e-05	0.000265981
TY0_TY1	chr10	46784574	46786109	peak_3587	7.76102	-	ENSBTAG00000011146	-2.00492	0.0016076	0.00460999
TY0_TY1	chr11	11008297	11008472	peak_3598	21.6269	-	ENSBTAG00000011172	-4.08797	2.30516e-08	3.08785e-07
TY0_TY1	chr26	815047	815222	peak_3604	11.6771	+	ENSBTAG00000011197	-2.62179	6.80453e-05	0.000305386
TY0_TY1	chr3	52327264	52327439	peak_3605	14.9205	+	ENSBTAG00000011200	-2.80395	4.7889e-06	3.2247e-05
TY0_TY1	chr24	21376412	21376662	peak_3607	10.0601	-	ENSBTAG00000011206	-2.15078	0.000249719	0.000936741
TY0_TY1	chr9	81573935	81574135	peak_3618	8.56157	+	ENSBTAG00000011236	-2.96676	0.000835289	0.00264674
TY0_TY1	chr3	100718638	100718938	peak_3621	15.3152	-	ENSBTAG00000011243	-3.19986	3.44405e-06	2.45277e-05
TY0_TY1	chr3	100718636	100718861	peak_3622	24.0505	+	ENSBTAG00000011244	-3.54687	3.32896e-09	5.75539e-08
TY0_TY1	chrX	79948691	79948941	peak_3635	15.3085	-	ENSBTAG00000011291	-2.80014	3.46398e-06	2.46424e-05
TY0_TY1	chr9	60373896	60374121	peak_3645	19.6183	-	ENSBTAG00000011313	-3.3498	1.13293e-07	1.24255e-06
TY0_TY1	chr11	98866692	98866742	peak_3646	17.4973	-	ENSBTAG00000011317	-2.56334	5.9259e-07	5.40477e-06
TY0_TY1	chr3	29399810	29399910	peak_3648	66.3809	-	ENSBTAG00000011322	-4.23853	3.91437e-23	1.04075e-20
TY0_TY1	chr6	102354922	102355122	peak_3659	14.7309	+	ENSBTAG00000011354	-2.11827	5.5619e-06	3.67748e-05
TY0_TY1	chr26	37609419	37609619	peak_3672	24.5645	-	ENSBTAG00000011401	-3.23613	2.20497e-09	4.0305e-08
TY0_TY1	chr26	37607618	37607843	peak_3673	29.1582	-	ENSBTAG00000011401	-3.93661	6.10687e-11	1.66921e-09
TY0_TY1	chr26	37607493	37607543	peak_3674	20.5612	-	ENSBTAG00000011401	-3.66903	5.3623e-08	6.46324e-07
TY0_TY1	chr4	48985683	48985783	peak_3676	8.22699	-	ENSBTAG00000011412	-2.04169	0.00110238	0.00333756
TY0_TY1	chr19	38824921	38825046	peak_3680	8.7707	-	ENSBTAG00000011435	-2.81909	0.000706135	0.00228959
TY0_TY1	chr19	42042165	42042415	peak_3691	16.3649	-	ENSBTAG00000011456,ENSBTAG00000050549	-2.43742	1.49359e-06	1.18488e-05
TY0_TY1	chr19	42041865	42042090	peak_3692	16.0464	-	ENSBTAG00000011456,ENSBTAG00000050549	-2.16191	1.90971e-06	1.47758e-05
TY0_TY1	chr19	42041090	42041315	peak_3693	11.4959	-	ENSBTAG00000011456,ENSBTAG00000050549	-3.06341	7.90048e-05	0.000346248
TY0_TY1	chr22	54248751	54248976	peak_3702	11.764	+	ENSBTAG00000011484	-2.91161	6.30827e-05	0.000287526
TY0_TY1	chr23	31184512	31184737	peak_3707	8.6793	+	ENSBTAG00000011498	-2.43917	0.000761212	0.00243933
TY0_TY1	chr19	26176818	26177043	peak_3708	9.08161	-	ENSBTAG00000011505	-2.22619	0.000551776	0.0018457
TY0_TY1	chr19	26152111	26152461	peak_3710	19.2259	-	ENSBTAG00000011505	-2.92048	1.53721e-07	1.6309e-06
TY0_TY1	chr19	26151711	26151936	peak_3711	49.0905	-	ENSBTAG00000011505	-3.63458	1.6353e-17	1.66839e-15
TY0_TY1	chr19	26151186	26151361	peak_3712	7.81617	-	ENSBTAG00000011505	-2.44055	0.00153635	0.0044371
TY0_TY1	chr24	30744639	30744889	peak_3719	26.1144	+	ENSBTAG00000011531	-3.74146	6.43213e-10	1.37648e-08
TY0_TY1	chr24	30745939	30746214	peak_3720	24.8345	+	ENSBTAG00000011531	-2.84998	1.78663e-09	3.3424e-08
TY0_TY1	chr11	96176040	96176215	peak_3727	13.4826	+	ENSBTAG00000011544	-2.14858	1.55527e-05	8.73622e-05
TY0_TY1	chr8	83206060	83206260	peak_3741	64.0083	-	ENSBTAG00000011589	-3.67641	2.4572e-22	5.38986e-20
TY0_TY1	chr10	81500622	81500672	peak_3746	14.1304	+	ENSBTAG00000011596	-2.50743	9.0433e-06	5.57596e-05
TY0_TY1	chr6	16633200	16633275	peak_3748	21.8889	-	ENSBTAG00000011611	-3.02616	1.86948e-08	2.57502e-07
TY0_TY1	chr6	16633050	16633175	peak_3749	17.3229	-	ENSBTAG00000011611	-2.50344	6.88918e-07	6.09946e-06
TY0_TY1	chr6	16632800	16633025	peak_3750	12.9732	-	ENSBTAG00000011611	-2.14314	2.3614e-05	0.000124363
TY0_TY1	chr24	21138255	21138430	peak_3753	19.9955	-	ENSBTAG00000011622	-2.97685	8.34086e-08	9.56637e-07
TY0_TY1	chr29	12723506	12723831	peak_3758	25.3687	-	ENSBTAG00000011636	-4.31477	1.16537e-09	2.30813e-08
TY0_TY1	chr3	89695051	89695276	peak_3761	8.18683	+	ENSBTAG00000011640	-2.21783	0.00114132	0.00343177
TY0_TY1	chr11	21346832	21347057	peak_3762	19.7165	-	ENSBTAG00000011643	-3.7685	1.04649e-07	1.1608e-06
TY0_TY1	chr11	21346407	21346657	peak_3763	21.0236	-	ENSBTAG00000011643	-3.461	3.72661e-08	4.69115e-07
TY0_TY1	chr10	61504794	61505019	peak_3767	5.77465	+	ENSBTAG00000011661	-2.76466	0.0079612	0.0182666
TY0_TY1	chr10	61529059	61529134	peak_3768	12.8132	+	ENSBTAG00000011661	-4.98935	2.67795e-05	0.000138949
TY0_TY1	chr28	44035825	44035987	peak_3777	8.91606	+	ENSBTAG00000011694	-2.05871	0.000629576	0.00207013
TY0_TY1	chr14	80921516	80921616	peak_3778	10.8488	+	ENSBTAG00000011709	-2.27032	0.000133574	0.000542222
TY0_TY1	chr23	5119755	5119955	peak_3781	9.15796	-	ENSBTAG00000011719	-3.5103	0.000519144	0.00175056
TY0_TY1	chr19	11100226	11100501	peak_3782	12.203	+	ENSBTAG00000011721	-3.04789	4.41806e-05	0.000212097
TY0_TY1	chr19	11119002	11119127	peak_3783	9.29441	+	ENSBTAG00000011721	-3.35474	0.000465217	0.00159259
TY0_TY1	chr19	11119327	11119552	peak_3784	25.5812	+	ENSBTAG00000011721	-3.8453	9.84533e-10	1.99208e-08
TY0_TY1	chr19	11150783	11151058	peak_3785	23.1945	+	ENSBTAG00000011721	-3.2604	6.54216e-09	1.04176e-07
TY0_TY1	chr11	65845796	65846071	peak_3788	27.6313	+	ENSBTAG00000011727	-3.1894	1.99876e-10	4.80989e-09
TY0_TY1	chr11	65846446	65846671	peak_3789	23.9523	+	ENSBTAG00000011727	-3.41278	3.60903e-09	6.16063e-08
TY0_TY1	chr11	65852261	65852311	peak_3790	6.42553	+	ENSBTAG00000011727	-2.73865	0.00474158	0.0116338
TY0_TY1	chr26	8701863	8702188	peak_3794	26.1549	-	ENSBTAG00000011748	-3.74896	6.20837e-10	1.33839e-08
TY0_TY1	chr10	84686030	84686405	peak_3800	21.0207	+	ENSBTAG00000011757	-3.27718	3.74482e-08	4.70058e-07
TY0_TY1	chr10	84686730	84686874	peak_3801	19.643	+	ENSBTAG00000011757	-2.46925	1.11225e-07	1.22139e-06
TY0_TY1	chr7	96606646	96606871	peak_3807	9.37723	-	ENSBTAG00000011763	-2.46443	0.000434634	0.00150374
TY0_TY1	chr8	45412666	45412766	peak_3811	20.513	+	ENSBTAG00000011770	-3.86966	5.59083e-08	6.6831e-07
TY0_TY1	chr13	48083934	48084157	peak_3815	11.0523	+	ENSBTAG00000011782	-3.15164	0.000113514	0.000470907
TY0_TY1	chr16	27556508	27559590	peak_3817	11.7545	-	ENSBTAG00000011785	-2.8053	6.35789e-05	0.000289435
TY0_TY1	chr16	27556383	27556458	peak_3818	26.9129	-	ENSBTAG00000011785	-3.23193	3.46779e-10	7.91405e-09
TY0_TY1	chr6	72197933	72198158	peak_3820	12.59	+	ENSBTAG00000011789	-3.02125	3.21104e-05	0.000162197
TY0_TY1	chr6	72330108	72330308	peak_3821	11.0829	+	ENSBTAG00000011789	-3.38872	0.000110551	0.000461015
TY0_TY1	chr15	20484005	20494152	peak_3822	39.7799	+	ENSBTAG00000011793	-3.28145	1.81108e-14	1.05936e-12
TY0_TY1	chr5	82567402	82567652	peak_3823	5.94186	-	ENSBTAG00000011798	-2.02173	0.00696758	0.0162676
TY0_TY1	chr20	31445985	31446035	peak_3831	17.7795	+	ENSBTAG00000011839	-3.86397	4.78212e-07	4.44474e-06
TY0_TY1	chr9	36484501	36484726	peak_3835	20.0496	+	ENSBTAG00000011849	-3.23447	8.01313e-08	9.21458e-07
TY0_TY1	chr9	38780665	38780715	peak_3837	15.3777	+	ENSBTAG00000011851	-2.46797	3.27406e-06	2.34886e-05
TY0_TY1	chr1	148683568	148683915	peak_3844	13.2006	+	ENSBTAG00000011880	-3.60783	1.96124e-05	0.000106222
TY0_TY1	chr15	38444151	38444339	peak_3849	9.89726	+	ENSBTAG00000011905	-2.49774	0.000285049	0.00104864
TY0_TY1	chr14	892093	892293	peak_3861	25.49	+	ENSBTAG00000011922	-2.6818	1.06415e-09	2.12201e-08
TY0_TY1	chr5	97162419	97162469	peak_3872	6.50796	+	ENSBTAG00000011959	-3.10966	0.00443193	0.0109878
TY0_TY1	chr5	97162719	97162944	peak_3873	6.41875	+	ENSBTAG00000011959	-2.65204	0.00476792	0.0116887
TY0_TY1	chr26	20416569	20416794	peak_3874	17.0921	-	ENSBTAG00000011960	-2.84397	8.32109e-07	7.15777e-06
TY0_TY1	chr26	20416269	20416494	peak_3875	15.2095	-	ENSBTAG00000011960	-2.71868	3.75096e-06	2.63921e-05
TY0_TY1	chr16	64181561	64181811	peak_3877	24.0476	+	ENSBTAG00000011966	-3.00435	3.34552e-09	5.76692e-08
TY0_TY1	chr19	20060938	20061013	peak_3886	11.5657	-	ENSBTAG00000011988	-2.90053	7.45967e-05	0.000329895
TY0_TY1	chr18	2573409	2573484	peak_3890	13.858	-	ENSBTAG00000012002	-3.02294	1.1299e-05	6.73489e-05
TY0_TY1	chr24	4173932	4174207	peak_3894	26.3656	+	ENSBTAG00000012012	-4.22881	5.2595e-10	1.15656e-08
TY0_TY1	chr16	71997546	71998046	peak_3899	11.9053	-	ENSBTAG00000012020	-2.95537	5.60474e-05	0.000260709
TY0_TY1	chr19	11409397	11409672	peak_3912	8.53465	+	ENSBTAG00000012068	-3.10418	0.000855322	0.00269658
TY0_TY1	chr26	21766968	21772508	peak_3914	38.5094	+	ENSBTAG00000012077	-3.234	4.77721e-14	2.55581e-12
TY0_TY1	chr26	21773258	21777085	peak_3916	14.5801	+	ENSBTAG00000012077	-2.23125	6.28174e-06	4.08267e-05
TY0_TY1	chr2	14452887	14453012	peak_3922	14.0052	+	ENSBTAG00000012100	-5.38663	1.00228e-05	6.0816e-05
TY0_TY1	chr10	89062654	89062704	peak_3935	9.95645	+	ENSBTAG00000012106	-2.0353	0.00027187	0.00100649
TY0_TY1	chr1	110930126	110931153	peak_3944	13.3996	-	ENSBTAG00000012120	-2.79778	1.66538e-05	9.25398e-05
TY0_TY1	chr20	22080063	22080288	peak_3945	31.225	-	ENSBTAG00000012124	-3.10443	1.21696e-11	3.98417e-10
TY0_TY1	chr20	22017505	22017755	peak_3946	29.7844	-	ENSBTAG00000012124	-2.72964	3.77157e-11	1.08143e-09
TY0_TY1	chr8	38676323	38676648	peak_3952	9.34721	+	ENSBTAG00000012168	-2.03863	0.000446048	0.00153536
TY0_TY1	chr8	38677698	38677998	peak_3954	21.5267	+	ENSBTAG00000012168	-2.90071	2.50431e-08	3.30998e-07
TY0_TY1	chr8	38678023	38678223	peak_3955	13.0782	+	ENSBTAG00000012168	-2.38672	2.17047e-05	0.000115627
TY0_TY1	chr29	29610409	29610484	peak_3956	11.3387	+	ENSBTAG00000012169	-2.60591	8.96378e-05	0.000386098
TY0_TY1	chr7	43697967	43698017	peak_3957	7.05032	+	ENSBTAG00000012172	-2.04375	0.00283936	0.00754469
TY0_TY1	chr17	67800516	67800566	peak_3966	8.89782	-	ENSBTAG00000012193	-3.46251	0.000639427	0.00209647
TY0_TY1	chr17	67800366	67800441	peak_3967	10.7542	-	ENSBTAG00000012193	-2.93736	0.000143725	0.000578993
TY0_TY1	chr17	67397005	67397280	peak_3973	15.4749	-	ENSBTAG00000012193	-2.51913	3.011e-06	2.19573e-05
TY0_TY1	chr11	12395373	12395573	peak_3978	14.2006	+	ENSBTAG00000012212	-3.0461	8.5593e-06	5.31112e-05
TY0_TY1	chr28	41213681	41214081	peak_3979	13.1734	-	ENSBTAG00000012213	-2.92541	2.00353e-05	0.000108245
TY0_TY1	chr28	41213456	41213531	peak_3980	22.3358	-	ENSBTAG00000012213	-2.83596	1.32201e-08	1.88913e-07
TY0_TY1	chr10	64885324	64885524	peak_3990	16.4589	-	ENSBTAG00000012250	-3.39548	1.38449e-06	1.11016e-05
TY0_TY1	chr5	1288273	1288498	peak_3997	124.986	-	ENSBTAG00000012267	-4.53802	8.1141e-42	2.3731e-38
TY0_TY1	chr3	62487045	62487195	peak_4009	10.7494	-	ENSBTAG00000012305	-2.21111	0.000144263	0.00058089
TY0_TY1	chr3	62437981	62441246	peak_4010	8.39477	-	ENSBTAG00000012305	-2.00935	0.000961706	0.00297113
TY0_TY1	chr3	62436956	62437181	peak_4011	30.3248	-	ENSBTAG00000012305	-4.55871	2.44185e-11	7.43598e-10
TY0_TY1	chr3	81334900	81335125	peak_4012	10.2936	-	ENSBTAG00000012312	-3.09011	0.000207226	0.000796757
TY0_TY1	chr21	26098507	26098732	peak_4013	24.5217	+	ENSBTAG00000012321	-2.3541	2.28075e-09	4.15171e-08
TY0_TY1	chr19	8655188	8655388	peak_4021	13.1934	-	ENSBTAG00000012366	-2.64361	1.97238e-05	0.000106759
TY0_TY1	chr8	22874594	22875169	peak_4023	14.2831	+	ENSBTAG00000012375	-2.87413	7.99215e-06	5.01596e-05
TY0_TY1	chr8	100933102	100935092	peak_4028	5.68774	+	ENSBTAG00000012390	-2.12541	0.00857049	0.0194008
TY0_TY1	chr5	81269220	81305235	peak_4036	13.5191	-	ENSBTAG00000012448	-2.97889	1.51063e-05	8.51818e-05
TY0_TY1	chr17	39633563	39633663	peak_4037	11.5023	-	ENSBTAG00000012450	-3.0228	7.86164e-05	0.000344718
TY0_TY1	chr17	39633463	39633513	peak_4038	7.74969	-	ENSBTAG00000012450	-2.39259	0.0016231	0.00464635
TY0_TY1	chr1	80073695	80073895	peak_4041	8.1039	+	ENSBTAG00000012467	-3.92377	0.00122169	0.00363483
TY0_TY1	chr3	16722493	16722543	peak_4042	16.7097	+	ENSBTAG00000012471	-2.47464	1.1265e-06	9.32966e-06
TY0_TY1	chr1	158344476	158347009	peak_4047	7.7379	-	ENSBTAG00000012497	-2.1321	0.00163984	0.00468446
TY0_TY1	chr18	49368241	49368341	peak_4055	6.6328	-	ENSBTAG00000012509	-3.15934	0.00400366	0.0100769
TY0_TY1	chr9	42925436	42925561	peak_4060	12.7171	+	ENSBTAG00000012534	-4.13399	2.89788e-05	0.000148517
TY0_TY1	chr19	46135126	46135526	peak_4064	13.8302	-	ENSBTAG00000012564	-2.65677	1.15582e-05	6.86606e-05
TY0_TY1	chr28	5678270	5678556	peak_4068	21.183	+	ENSBTAG00000012566	-3.38287	3.28873e-08	4.2002e-07
TY0_TY1	chr1	64294864	64295064	peak_4076	8.9655	+	ENSBTAG00000012581	-2.55364	0.000603722	0.0020004
TY0_TY1	chr16	23634190	23634390	peak_4079	15.1331	-	ENSBTAG00000012585	-2.63591	3.98685e-06	2.78287e-05
TY0_TY1	chr18	54505169	54505269	peak_4082	40.0989	-	ENSBTAG00000012606	-2.07293	1.41313e-14	8.49236e-13
TY0_TY1	chr4	32116639	32116864	peak_4088	20.2137	-	ENSBTAG00000012622	-2.86759	7.07552e-08	8.22401e-07
TY0_TY1	chr18	34792853	34792978	peak_4093	12.399	-	ENSBTAG00000012642	-2.64721	3.74779e-05	0.000185153
TY0_TY1	chr28	29680394	29680469	peak_4094	19.0203	+	ENSBTAG00000012654	-2.75758	1.80476e-07	1.88064e-06
TY0_TY1	chr6	2111635	2111685	peak_4097	14.445	-	ENSBTAG00000012658	-2.48147	7.04662e-06	4.48347e-05
TY0_TY1	chr3	32425660	32425735	peak_4098	15.8363	+	ENSBTAG00000012659	-3.4981	2.24804e-06	1.70921e-05
TY0_TY1	chr13	33537057	33537307	peak_4103	19.5771	+	ENSBTAG00000012677	-4.28001	1.16865e-07	1.27852e-06
TY0_TY1	chr25	2292611	2292811	peak_4107	13.3992	-	ENSBTAG00000012683	-2.41157	1.66687e-05	9.2564e-05
TY0_TY1	chr16	27373447	27373522	peak_4115	21.1435	+	ENSBTAG00000012705	-2.62619	3.40465e-08	4.31682e-07
TY0_TY1	chr10	21896032	21896202	peak_4119	28.0171	+	ENSBTAG00000012723	-3.45805	1.48533e-10	3.68145e-09
TY0_TY1	chr10	54968932	54968982	peak_4123	98.2283	+	ENSBTAG00000012741	-4.55427	3.68391e-33	2.69356e-30
TY0_TY1	chr10	54969007	54969307	peak_4124	64.142	+	ENSBTAG00000012741	-3.79886	2.18379e-22	4.91296e-20
TY0_TY1	chr8	52564503	52564753	peak_4129	27.7243	+	ENSBTAG00000012757	-4.24921	1.86068e-10	4.50984e-09
TY0_TY1	chr7	55260163	55260438	peak_4131	18.6172	-	ENSBTAG00000012758	-3.25212	2.49149e-07	2.48696e-06
TY0_TY1	chr16	27140022	27140072	peak_4140	12.3488	-	ENSBTAG00000012781	-2.26324	3.91335e-05	0.000191713
TY0_TY1	chr17	62747903	62748103	peak_4144	17.5306	-	ENSBTAG00000012790	-2.88045	5.77262e-07	5.28144e-06
TY0_TY1	chr17	62755804	62755929	peak_4145	14.5542	+	ENSBTAG00000012791	-2.99684	6.4527e-06	4.15683e-05
TY0_TY1	chr1	84074735	84074785	peak_4146	34.957	+	ENSBTAG00000012797	-4.90104	7.14229e-13	2.9984e-11
TY0_TY1	chr10	1153327	1153602	peak_4148	12.0098	-	ENSBTAG00000012803	-2.68457	5.15145e-05	0.000242483
TY0_TY1	chr17	29881112	29881162	peak_4150	17.1698	-	ENSBTAG00000012826	-3.08554	7.79936e-07	6.78212e-06
TY0_TY1	chr21	61201434	61202337	peak_4152	7.02269	-	ENSBTAG00000012833	-2.31339	0.00291257	0.00769059
TY0_TY1	chr2	124237183	124237383	peak_4156	9.74186	-	ENSBTAG00000012848	-2.88777	0.000324522	0.00116791
TY0_TY1	chr7	20811339	20811564	peak_4163	8.03354	-	ENSBTAG00000012868	-2.55144	0.00129405	0.00381648
TY0_TY1	chr7	20810639	20810739	peak_4164	15.8292	-	ENSBTAG00000012868	-2.33524	2.26108e-06	1.71764e-05
TY0_TY1	chr28	13229508	13229808	peak_4166	14.182	+	ENSBTAG00000012878	-2.72556	8.70098e-06	5.38002e-05
TY0_TY1	chr5	62752145	62752245	peak_4171	42.9686	+	ENSBTAG00000012890	-3.00822	1.56261e-15	1.16189e-13
TY0_TY1	chr1	22792770	22793120	peak_4174	14.9243	+	ENSBTAG00000012908	-3.26901	4.76831e-06	3.21619e-05
TY0_TY1	chr1	22793570	22793795	peak_4176	11.7267	+	ENSBTAG00000012908	-2.02779	6.51378e-05	0.000295054
TY0_TY1	chr14	37233692	37233842	peak_4178	21.72	+	ENSBTAG00000012920	-3.17178	2.138e-08	2.89487e-07
TY0_TY1	chr26	35417985	35418185	peak_4189	10.6042	+	ENSBTAG00000012955	-2.80702	0.000162033	0.000642419
TY0_TY1	chr3	77936838	77937113	peak_4192	17.878	+	ENSBTAG00000012957	-3.13762	4.4333e-07	4.15131e-06
TY0_TY1	chr6	17263237	17263462	peak_4196	11.9126	-	ENSBTAG00000012972	-2.42668	5.56783e-05	0.000259383
TY0_TY1	chr8	52762640	52762740	peak_4208	17.958	-	ENSBTAG00000012991,ENSBTAG00000048354	-5.70619	4.15829e-07	3.92732e-06
TY0_TY1	chr10	69774331	69786229	peak_4210	63.0847	+	ENSBTAG00000012998	-2.98141	5.01063e-22	1.0224e-19
TY0_TY1	chr5	70975449	70975649	peak_4213	9.42771	-	ENSBTAG00000012999	-2.3961	0.000417705	0.00145204
TY0_TY1	chr5	70974949	70975149	peak_4214	15.8106	-	ENSBTAG00000012999	-2.06662	2.29636e-06	1.73992e-05
TY0_TY1	chr3	16250173	16250373	peak_4220	14.5108	-	ENSBTAG00000013025	-2.32841	6.67869e-06	4.28353e-05
TY0_TY1	chr17	72129020	72129070	peak_4224	23.9582	-	ENSBTAG00000013038	-3.37039	3.58053e-09	6.13585e-08
TY0_TY1	chr11	88027305	88028463	peak_4226	9.86577	+	ENSBTAG00000013063	-2.12542	0.000292805	0.00107179
TY0_TY1	chr11	88029579	88029779	peak_4227	6.30321	+	ENSBTAG00000013063	-2.07683	0.00521309	0.0126633
TY0_TY1	chr23	31857008	31857058	peak_4228	8.86531	-	ENSBTAG00000013065	-2.20408	0.000656678	0.00214426
TY0_TY1	chr3	120611736	120611811	peak_4245	17.9553	+	ENSBTAG00000013110	-3.12176	4.1706e-07	3.93472e-06
TY0_TY1	chr15	50972129	50973728	peak_4246	11.8409	-	ENSBTAG00000013111	-2.06712	5.92171e-05	0.000272598
TY0_TY1	chr15	50970299	50970499	peak_4247	6.73922	-	ENSBTAG00000013111	-2.16189	0.0036731	0.00936038
TY0_TY1	chr26	22746767	22746817	peak_4249	4.82878	-	ENSBTAG00000013120	-2.1211	0.0171087	0.0351879
TY0_TY1	chr26	22746692	22746742	peak_4250	4.86554	-	ENSBTAG00000013120	-2.14748	0.0166235	0.0343025
TY0_TY1	chr16	29159747	29159997	peak_4256	13.6625	-	ENSBTAG00000013128	-2.56983	1.3413e-05	7.71202e-05
TY0_TY1	chr1	97589327	97591399	peak_4260	11.7082	-	ENSBTAG00000013142	-2.39745	6.63226e-05	0.000298877
TY0_TY1	chr27	33373751	33373801	peak_4261	28.7321	+	ENSBTAG00000013143	-3.70775	8.42995e-11	2.24268e-09
TY0_TY1	chr1	76989085	76989235	peak_4263	9.37439	+	ENSBTAG00000013148	-3.17588	0.000435664	0.00150671
TY0_TY1	chr16	69234341	69234416	peak_4269	25.6145	-	ENSBTAG00000013166	-2.8432	9.53992e-10	1.94659e-08
TY0_TY1	chr7	30439826	30440126	peak_4274	27.1829	+	ENSBTAG00000013184	-3.17187	2.78282e-10	6.56357e-09
TY0_TY1	chr7	30441451	30441526	peak_4275	21.5774	+	ENSBTAG00000013184	-2.43425	2.38917e-08	3.19552e-07
TY0_TY1	chr28	33520010	33520260	peak_4276	43.1448	-	ENSBTAG00000013187	-2.37685	1.34781e-15	1.02832e-13
TY0_TY1	chr27	15499210	15499410	peak_4278	21.9936	-	ENSBTAG00000013211	-2.32839	1.73322e-08	2.39485e-07
TY0_TY1	chr19	39846889	39847114	peak_4282	8.25476	-	ENSBTAG00000013236	-2.05356	0.00107875	0.00327393
TY0_TY1	chr19	39885909	39885959	peak_4285	12.7192	+	ENSBTAG00000013238	-3.45986	2.8903e-05	0.000148301
TY0_TY1	chrX	94031061	94031111	peak_4292	7.37977	-	ENSBTAG00000013260	-3.26894	0.00218509	0.00600438
TY0_TY1	chr7	4190359	4190559	peak_4306	27.1553	+	ENSBTAG00000013288	-3.6223	2.84423e-10	6.69042e-09
TY0_TY1	chr7	4190584	4190684	peak_4307	34.8783	+	ENSBTAG00000013288	-2.98803	7.6149e-13	3.1665e-11
TY0_TY1	chr2	61637266	61637491	peak_4311	24.5268	-	ENSBTAG00000013302	-2.44791	2.26798e-09	4.13707e-08
TY0_TY1	chrX	89276868	89277093	peak_4316	12.7314	-	ENSBTAG00000013311	-2.67512	2.8608e-05	0.000147046
TY0_TY1	chr23	10153525	10153575	peak_4318	8.88792	+	ENSBTAG00000013316	-2.35181	0.000644773	0.00211091
TY0_TY1	chr23	10153600	10153725	peak_4319	9.60539	+	ENSBTAG00000013316	-2.41016	0.00036257	0.00128377
TY0_TY1	chr12	16370091	16370316	peak_4329	6.7729	-	ENSBTAG00000013371	-2.14484	0.00356645	0.00914438
TY0_TY1	chr24	43251243	43251368	peak_4330	16.4096	+	ENSBTAG00000013380	-2.66986	1.43887e-06	1.14874e-05
TY0_TY1	chr14	70555511	70555661	peak_4337	9.04951	+	ENSBTAG00000013408	-2.85375	0.000565698	0.00188724
TY0_TY1	chr14	70555686	70555736	peak_4338	6.52891	+	ENSBTAG00000013408	-2.54601	0.00435672	0.0108293
TY0_TY1	chr8	95332700	95335213	peak_4349	16.7379	+	ENSBTAG00000013420	-2.6154	1.10329e-06	9.14963e-06
TY0_TY1	chr6	59249783	59249883	peak_4356	10.4266	+	ENSBTAG00000013451	-3.76397	0.000185762	0.00072659
TY0_TY1	chr9	86624726	86624801	peak_4357	16.3698	+	ENSBTAG00000013454	-3.13003	1.48579e-06	1.18083e-05
TY0_TY1	chr1	46029210	46029260	peak_4359	8.75855	-	ENSBTAG00000013460	-2.91496	0.000712633	0.00230895
TY0_TY1	chr1	46029010	46029085	peak_4360	8.7057	-	ENSBTAG00000013460	-2.65966	0.00074386	0.00239509
TY0_TY1	chr21	67602926	67603026	peak_4367	16.1221	+	ENSBTAG00000013475	-3.95579	1.79613e-06	1.40207e-05
TY0_TY1	chr21	64907957	64908157	peak_4371	7.93733	+	ENSBTAG00000013491	-2.01855	0.00139386	0.00407968
TY0_TY1	chr2	106786928	106787178	peak_4372	9.65376	-	ENSBTAG00000013492	-2.35989	0.000348918	0.00124145
TY0_TY1	chr27	26257437	26257537	peak_4385	17.2386	-	ENSBTAG00000013579	-3.03621	7.35541e-07	6.46657e-06
TY0_TY1	chr1	139287499	139289784	peak_4387	13.1863	-	ENSBTAG00000013602	-2.45516	1.98322e-05	0.00010728
TY0_TY1	chr1	139253358	139253583	peak_4388	5.88974	-	ENSBTAG00000013602	-2.02656	0.00727961	0.0168659
TY0_TY1	chr10	59400472	59400522	peak_4392	11.3313	-	ENSBTAG00000013616	-3.77199	9.04088e-05	0.000388086
TY0_TY1	chr10	14111328	14112833	peak_4395	12.4653	+	ENSBTAG00000013638	-2.87377	3.55728e-05	0.000176836
TY0_TY1	chr10	92477438	92487695	peak_4399	42.9377	-	ENSBTAG00000013652	-2.64809	1.60997e-15	1.18705e-13
TY0_TY1	chr19	38420785	38420835	peak_4405	24.9342	-	ENSBTAG00000013653	-4.71649	1.64251e-09	3.11935e-08
TY0_TY1	chr14	73815397	73815847	peak_4410	13.8628	-	ENSBTAG00000013678	-2.93221	1.12464e-05	6.71265e-05
TY0_TY1	chr21	12596362	12596512	peak_4412	10.9522	-	ENSBTAG00000013689	-2.91235	0.000122489	0.000504713
TY0_TY1	chr21	12595837	12596037	peak_4413	5.18727	-	ENSBTAG00000013689	-2.10371	0.0128058	0.0274458
TY0_TY1	chr6	57317044	57319052	peak_4414	24.9978	+	ENSBTAG00000013699	-3.35143	1.55937e-09	2.98485e-08
TY0_TY1	chr6	57428530	57428630	peak_4415	16.0061	+	ENSBTAG00000013699	-3.64588	1.96898e-06	1.51943e-05
TY0_TY1	chr8	110033325	110033575	peak_4420	26.3644	-	ENSBTAG00000013706	-2.77904	5.27682e-10	1.15747e-08
TY0_TY1	chr1	69177478	69177928	peak_4431	14.5108	+	ENSBTAG00000013727	-2.69179	6.68557e-06	4.28353e-05
TY0_TY1	chr11	29028531	29028681	peak_4432	17.8526	+	ENSBTAG00000013749	-4.30895	4.51693e-07	4.22511e-06
TY0_TY1	chr2	127183235	127183535	peak_4434	25.2771	+	ENSBTAG00000013761	-2.52329	1.25017e-09	2.45941e-08
TY0_TY1	chr2	37644720	37644970	peak_4435	26.0519	-	ENSBTAG00000013773	-2.59247	6.79889e-10	1.43743e-08
TY0_TY1	chr26	37070361	37070436	peak_4436	8.04685	-	ENSBTAG00000013779	-2.19163	0.00128088	0.00378143
TY0_TY1	chr4	15641716	15641966	peak_4438	51.1765	+	ENSBTAG00000013781	-4.04794	3.63662e-18	3.92941e-16
TY0_TY1	chr19	55443856	55443931	peak_4441	12.3747	-	ENSBTAG00000013792	-2.60839	3.8307e-05	0.000188294
TY0_TY1	chr10	76507876	76508001	peak_4446	64.8421	-	ENSBTAG00000013836	-7.35972	1.2752e-22	3.02394e-20
TY0_TY1	chr9	38359470	38359882	peak_4447	18.0839	+	ENSBTAG00000013837	-3.24202	3.76566e-07	3.59912e-06
TY0_TY1	chr3	58826396	58828457	peak_4448	9.91099	+	ENSBTAG00000013851	-2.58457	0.000281756	0.00103871
TY0_TY1	chr3	58828507	58828782	peak_4449	7.8828	+	ENSBTAG00000013851	-2.131	0.0014582	0.00423682
TY0_TY1	chr7	17746945	17747008	peak_4452	8.6587	+	ENSBTAG00000013857	-4.29124	0.000772724	0.00247441
TY0_TY1	chr25	7895000	7907108	peak_4454	18.1989	+	ENSBTAG00000013858	-3.35753	3.43933e-07	3.32343e-06
TY0_TY1	chr13	65812223	65812448	peak_4464	23.5835	-	ENSBTAG00000013915	-3.02609	4.81471e-09	7.95561e-08
TY0_TY1	chr2	818364	820755	peak_4466	10.7859	-	ENSBTAG00000013916	-2.4587	0.000140146	0.000566393
TY0_TY1	chr16	30484744	30484844	peak_4476	17.84	+	ENSBTAG00000013949,ENSBTAG00000049714	-4.32157	4.5663e-07	4.2622e-06
TY0_TY1	chr16	30495208	30495408	peak_4477	11.8557	+	ENSBTAG00000013949,ENSBTAG00000049714	-2.59245	5.83692e-05	0.000269827
TY0_TY1	chr3	87361757	87364163	peak_4481	11.4093	+	ENSBTAG00000013961	-3.10588	8.47314e-05	0.000367672
TY0_TY1	chr3	87364188	87364238	peak_4482	12.6631	+	ENSBTAG00000013961	-3.48998	3.02957e-05	0.000154185
TY0_TY1	chr10	17550202	17551470	peak_4484	68.9752	-	ENSBTAG00000013982	-2.70975	6.08927e-24	1.72346e-21
TY0_TY1	chr10	17542457	17542757	peak_4485	13.5185	-	ENSBTAG00000013982	-2.77837	1.51218e-05	8.52145e-05
TY0_TY1	chr10	17540682	17540882	peak_4486	15.3838	-	ENSBTAG00000013982	-3.4891	3.24578e-06	2.33884e-05
TY0_TY1	chr15	33562191	33562241	peak_4489	12.1039	+	ENSBTAG00000013989	-3.32126	4.76409e-05	0.000227175
TY0_TY1	chr15	33562266	33562316	peak_4490	13.3854	+	ENSBTAG00000013989	-3.87262	1.68924e-05	9.34511e-05
TY0_TY1	chr16	60416958	60417033	peak_4494	13.2051	+	ENSBTAG00000013999	-2.32851	1.95391e-05	0.00010589
TY0_TY1	chr19	48712056	48715443	peak_4496	13.7223	+	ENSBTAG00000014002	-3.36455	1.27335e-05	7.39891e-05
TY0_TY1	chr28	24409060	24410914	peak_4502	20.0211	+	ENSBTAG00000014023	-3.90308	8.18345e-08	9.39812e-07
TY0_TY1	chr28	24425040	24426629	peak_4503	17.2926	+	ENSBTAG00000014023	-3.47595	7.07091e-07	6.22893e-06
TY0_TY1	chr28	24430105	24430330	peak_4504	26.9278	+	ENSBTAG00000014023	-4.23018	3.41914e-10	7.83279e-09
TY0_TY1	chr28	24437303	24437553	peak_4508	57.8564	-	ENSBTAG00000014029	-3.83696	2.40246e-20	3.83258e-18
TY0_TY1	chr14	47669249	47669435	peak_4509	27.598	+	ENSBTAG00000014032	-3.00947	2.05334e-10	4.92241e-09
TY0_TY1	chr6	90470166	90470391	peak_4510	31.2836	-	ENSBTAG00000014041	-3.18756	1.15558e-11	3.82572e-10
TY0_TY1	chr5	24935487	24939312	peak_4511	9.28887	+	ENSBTAG00000014044	-2.78623	0.000467372	0.00159872
TY0_TY1	chr13	67201735	67201785	peak_4513	17.5941	+	ENSBTAG00000014046	-3.95846	5.51269e-07	5.05416e-06
TY0_TY1	chr17	12162215	12162365	peak_4517	52.5815	-	ENSBTAG00000014060	-2.66588	1.30222e-18	1.48385e-16
TY0_TY1	chr4	26324436	26324736	peak_4520	26.1516	-	ENSBTAG00000014074	-3.40373	6.23821e-10	1.34152e-08
TY0_TY1	chr6	98234055	98234502	peak_4521	28.4078	-	ENSBTAG00000014076	-4.30051	1.09772e-10	2.80798e-09
TY0_TY1	chr3	112582477	112582852	peak_4522	11.2194	+	ENSBTAG00000014079	-2.02982	9.88003e-05	0.000419407
TY0_TY1	chr3	112582927	112583152	peak_4523	13.9143	+	ENSBTAG00000014079	-2.52899	1.07984e-05	6.47718e-05
TY0_TY1	chr3	112583452	112583527	peak_4524	14.9568	+	ENSBTAG00000014079	-3.47296	4.61954e-06	3.14444e-05
TY0_TY1	chr6	6650176	6651839	peak_4525	23.5835	-	ENSBTAG00000014080	-3.62112	4.81128e-09	7.95561e-08
TY0_TY1	chr6	6640483	6640758	peak_4526	7.74562	-	ENSBTAG00000014080	-2.59846	0.00162874	0.00465946
TY0_TY1	chr10	72337876	72338126	peak_4531	43.5549	+	ENSBTAG00000014096	-3.23422	9.79015e-16	7.73863e-14
TY0_TY1	chr25	1070340	1070665	peak_4533	28.4317	-	ENSBTAG00000014101	-2.4167	1.07344e-10	2.76198e-09
TY0_TY1	chr5	78920587	78920837	peak_4535	8.1859	+	ENSBTAG00000014106	-2.72908	0.00114245	0.00343399
TY0_TY1	chr16	67729480	67729680	peak_4547	13.1468	-	ENSBTAG00000014127	-6.1086	2.04715e-05	0.000110262
TY0_TY1	chr5	78229162	78260118	peak_4553	42.7275	+	ENSBTAG00000014156	-3.20017	1.89379e-15	1.37323e-13
TY0_TY1	chr2	62323729	62323779	peak_4554	11.6381	-	ENSBTAG00000014158	-2.10227	7.0307e-05	0.000313759
TY0_TY1	chr2	62322629	62322729	peak_4555	13.6451	-	ENSBTAG00000014158	-4.27424	1.36386e-05	7.80592e-05
TY0_TY1	chr4	44427824	44433679	peak_4563	30.8075	-	ENSBTAG00000014171	-4.06906	1.69207e-11	5.32121e-10
TY0_TY1	chr10	51281356	51281606	peak_4568	19.3271	-	ENSBTAG00000014181	-2.84642	1.41748e-07	1.52041e-06
TY0_TY1	chr20	22304855	22304980	peak_4583	10.9829	+	ENSBTAG00000014248	-2.53725	0.000119485	0.000494099
TY0_TY1	chr20	22305205	22305430	peak_4584	36.2604	+	ENSBTAG00000014248	-2.52759	2.65857e-13	1.21491e-11
TY0_TY1	chr13	6747820	6747870	peak_4585	7.65881	+	ENSBTAG00000014252	-3.57473	0.00174723	0.00494843
TY0_TY1	chr18	12991720	12991770	peak_4591	10.9401	-	ENSBTAG00000014267	-2.32637	0.00012383	0.000508972
TY0_TY1	chr3	94108243	94108468	peak_4593	21.5267	-	ENSBTAG00000014289	-3.5191	2.50493e-08	3.30998e-07
TY0_TY1	chr3	30771149	30771299	peak_4595	14.2516	+	ENSBTAG00000014294	-2.52049	8.18626e-06	5.12678e-05
TY0_TY1	chr3	30678809	30681215	peak_4596	14.4263	-	ENSBTAG00000014295	-2.73196	7.14906e-06	4.54206e-05
TY0_TY1	chr1	44650857	44650982	peak_4597	8.9347	-	ENSBTAG00000014302	-2.62879	0.000618611	0.00204356
TY0_TY1	chr1	148590504	148590729	peak_4598	16.6155	+	ENSBTAG00000014306	-3.54991	1.21921e-06	9.9595e-06
TY0_TY1	chr10	43515979	43516179	peak_4599	9.63396	+	ENSBTAG00000014312	-2.67025	0.00035417	0.0012586
TY0_TY1	chr6	94579951	94580176	peak_4605	21.5657	-	ENSBTAG00000014324	-3.38517	2.41599e-08	3.22156e-07
TY0_TY1	chr29	29250108	29250458	peak_4610	15.4373	-	ENSBTAG00000014339	-2.62028	3.11318e-06	2.25382e-05
TY0_TY1	chr7	43262899	43262949	peak_4613	15.6547	-	ENSBTAG00000014349	-2.77652	2.60038e-06	1.93846e-05
TY0_TY1	chr3	83306527	83306702	peak_4625	8.62447	+	ENSBTAG00000014382	-2.01234	0.000793587	0.00253382
TY0_TY1	chr14	61775518	61775668	peak_4628	13.074	+	ENSBTAG00000014396	-2.72159	2.17824e-05	0.00011597
TY0_TY1	chr15	63596863	63597138	peak_4630	36.7944	+	ENSBTAG00000014399	-2.89321	1.77872e-13	8.39058e-12
TY0_TY1	chr21	30927598	30927773	peak_4637	16.2493	+	ENSBTAG00000014440	-2.32602	1.63136e-06	1.28373e-05
TY0_TY1	chr25	27900998	27901248	peak_4638	12.7533	+	ENSBTAG00000014448	-3.40936	2.81451e-05	0.000144836
TY0_TY1	chr1	83315422	83315622	peak_4640	11.668	-	ENSBTAG00000014451	-2.41847	6.85807e-05	0.000307317
TY0_TY1	chr1	83314022	83314172	peak_4641	7.27437	-	ENSBTAG00000014451	-2.08315	0.00237059	0.00645948
TY0_TY1	chr1	83246572	83246697	peak_4643	5.16714	+	ENSBTAG00000014460	-2.3934	0.0130085	0.0278314
TY0_TY1	chr28	17263313	17263688	peak_4649	12.0459	-	ENSBTAG00000014484	-3.08174	5.01343e-05	0.000236494
TY0_TY1	chr24	10780341	10780591	peak_4650	10.4247	-	ENSBTAG00000014488	-3.71973	0.000186318	0.00072753
TY0_TY1	chr6	58363965	58367419	peak_4666	8.82755	+	ENSBTAG00000014512	-2.87986	0.00067584	0.00220112
TY0_TY1	chr6	58367444	58368700	peak_4667	8.90013	+	ENSBTAG00000014512	-3.23273	0.000638144	0.00209311
TY0_TY1	chr6	58397337	58398118	peak_4668	7.28371	+	ENSBTAG00000014512	-2.1379	0.00235235	0.00641776
TY0_TY1	chr3	36019834	36020009	peak_4672	8.46724	-	ENSBTAG00000014530	-2.31269	0.000904931	0.00282557
TY0_TY1	chr22	48169221	48169414	peak_4673	19.9734	+	ENSBTAG00000014550	-2.89109	8.49217e-08	9.71451e-07
TY0_TY1	chr7	34475423	34475723	peak_4674	18.3405	-	ENSBTAG00000014551	-3.10563	3.07417e-07	3.01273e-06
TY0_TY1	chr28	25221624	25221824	peak_4677	7.48588	+	ENSBTAG00000014558	-2.01497	0.00200688	0.00557862
TY0_TY1	chr28	25242133	25242558	peak_4678	7.48551	+	ENSBTAG00000014558	-2.40964	0.0020084	0.00558003
TY0_TY1	chr19	49039787	49040012	peak_4697	23.3656	-	ENSBTAG00000014598	-3.58594	5.6944e-09	9.25235e-08
TY0_TY1	chr6	67854315	67854390	peak_4699	13.6562	-	ENSBTAG00000014599	-4.42229	1.34807e-05	7.74586e-05
TY0_TY1	chr6	67881106	67881231	peak_4701	9.16196	-	ENSBTAG00000014601	-2.75076	0.000516913	0.00174572
TY0_TY1	chr6	67879131	67879231	peak_4702	34.4616	-	ENSBTAG00000014601	-3.38015	1.04542e-12	4.22697e-11
TY0_TY1	chr5	97936707	97936882	peak_4704	10.0473	-	ENSBTAG00000014605	-2.06917	0.000252479	0.000945074
TY0_TY1	chr7	61297345	61297545	peak_4707	16.0849	+	ENSBTAG00000014615	-2.6158	1.85285e-06	1.43867e-05
TY0_TY1	chr7	61299526	61299851	peak_4708	11.1786	+	ENSBTAG00000014615	-2.41935	0.000102227	0.000431428
TY0_TY1	chr6	44702199	44702299	peak_4709	14.231	-	ENSBTAG00000014616	-4.52997	8.33954e-06	5.2005e-05
TY0_TY1	chr6	44702099	44702149	peak_4710	14.7847	-	ENSBTAG00000014616	-4.39621	5.32995e-06	3.5428e-05
TY0_TY1	chr3	93033061	93033136	peak_4721	8.89729	-	ENSBTAG00000014649	-2.39196	0.000640119	0.00209724
TY0_TY1	chr7	23976245	23976295	peak_4725	5.44436	-	ENSBTAG00000014661	-2.27061	0.0104089	0.022966
TY0_TY1	chr14	31329219	31330663	peak_4733	16.6765	-	ENSBTAG00000014691	-3.44331	1.16215e-06	9.54733e-06
TY0_TY1	chr14	31328894	31329144	peak_4734	10.316	-	ENSBTAG00000014691	-2.1607	0.000203668	0.000784453
TY0_TY1	chr14	31328794	31328869	peak_4735	27.1247	-	ENSBTAG00000014691	-2.59811	2.92841e-10	6.83347e-09
TY0_TY1	chr4	32288748	32288948	peak_4740	9.85226	-	ENSBTAG00000014711	-3.48178	0.000297103	0.00108187
TY0_TY1	chr1	108849416	108849591	peak_4742	52.7179	+	ENSBTAG00000014713	-3.84936	1.15396e-18	1.34998e-16
TY0_TY1	chr8	62811640	62811865	peak_4744	9.13122	+	ENSBTAG00000014719	-2.55492	0.000530076	0.00178332
TY0_TY1	chr5	103905190	103905415	peak_4748	16.7717	+	ENSBTAG00000014729	-3.23148	1.07163e-06	8.93776e-06
TY0_TY1	chr27	8018049	8018349	peak_4751	29.8281	-	ENSBTAG00000014737	-3.11605	3.63511e-11	1.04916e-09
TY0_TY1	chr12	12439769	12439994	peak_4754	17.988	+	ENSBTAG00000014752	-3.32673	4.06391e-07	3.84646e-06
TY0_TY1	chr19	8807780	8807855	peak_4758	15.3809	-	ENSBTAG00000014766	-2.01778	3.26413e-06	2.34366e-05
TY0_TY1	chr22	48236944	48237169	peak_4764	16.0326	+	ENSBTAG00000014786	-3.10784	1.93151e-06	1.49182e-05
TY0_TY1	chr9	88398235	88398485	peak_4767	14.2465	+	ENSBTAG00000014788	-2.76845	8.22084e-06	5.14477e-05
TY0_TY1	chr9	88399885	88400878	peak_4768	11.3665	+	ENSBTAG00000014788	-2.85337	8.75859e-05	0.000378747
TY0_TY1	chr3	74767160	74767235	peak_4770	9.52403	-	ENSBTAG00000014791	-3.65861	0.000386855	0.00135825
TY0_TY1	chr16	37494355	37494430	peak_4772	15.283	-	ENSBTAG00000014794	-3.33295	3.53617e-06	2.50819e-05
TY0_TY1	chr16	37493171	37493296	peak_4773	15.283	-	ENSBTAG00000014794	-2.69065	3.53406e-06	2.50819e-05
TY0_TY1	chr16	37492846	37493096	peak_4774	18.25	-	ENSBTAG00000014794	-3.64946	3.30867e-07	3.20776e-06
TY0_TY1	chr19	19780311	19780536	peak_4786	6.4583	+	ENSBTAG00000014825	-2.24887	0.00461306	0.0113726
TY0_TY1	chr26	13208607	13208832	peak_4788	12.5618	-	ENSBTAG00000014831	-2.54076	3.29513e-05	0.000165397
TY0_TY1	chr1	129740269	129740519	peak_4792	41.1196	+	ENSBTAG00000014843	-2.96685	6.48798e-15	4.1857e-13
TY0_TY1	chr1	129740569	129740619	peak_4793	11.4836	+	ENSBTAG00000014843	-3.35704	7.98783e-05	0.000349204
TY0_TY1	chr11	3790108	3790333	peak_4801	22.5617	-	ENSBTAG00000014873	-2.2939	1.1e-08	1.61528e-07
TY0_TY1	chr24	50649321	50649546	peak_4805	26.1039	-	ENSBTAG00000014886	-3.47772	6.51105e-10	1.3866e-08
TY0_TY1	chr24	50648796	50649071	peak_4806	71.1861	-	ENSBTAG00000014886	-3.52602	1.188e-24	3.7227e-22
TY0_TY1	chr11	21086082	21086307	peak_4807	45.6218	-	ENSBTAG00000014891	-3.27236	2.12616e-16	1.84702e-14
TY0_TY1	chr23	43027527	43027802	peak_4811	13.0732	-	ENSBTAG00000014904	-2.58793	2.18065e-05	0.000116028
TY0_TY1	chr7	83430589	83430689	peak_4812	11.8409	+	ENSBTAG00000014906	-3.67883	5.92514e-05	0.000272612
TY0_TY1	chr13	46331851	46332326	peak_4815	16.8424	-	ENSBTAG00000014917	-2.38577	1.01067e-06	8.5102e-06
TY0_TY1	chr8	61978641	61978766	peak_4823	7.3414	-	ENSBTAG00000014936	-2.07618	0.002251	0.00616619
TY0_TY1	chr20	33747982	33748057	peak_4828	8.75837	-	ENSBTAG00000014972	-3.45586	0.000712983	0.00230923
TY0_TY1	chr21	58656844	58657069	peak_4830	26.2935	+	ENSBTAG00000014981	-4.62032	5.57048e-10	1.21581e-08
TY0_TY1	chr11	74449103	74449328	peak_4838	45.3846	-	ENSBTAG00000015007	-3.27905	2.53086e-16	2.17703e-14
TY0_TY1	chr21	49145028	49145203	peak_4844	7.05257	-	ENSBTAG00000015023	-2.18209	0.00283323	0.00753295
TY0_TY1	chr5	38591528	38591628	peak_4845	17.8376	+	ENSBTAG00000015024	-5.55861	4.58352e-07	4.2692e-06
TY0_TY1	chr17	68023580	68023655	peak_4852	11.0352	+	ENSBTAG00000015075	-2.01103	0.000114974	0.000476515
TY0_TY1	chr9	86862311	86862386	peak_4854	16.5344	-	ENSBTAG00000015076	-3.63911	1.30399e-06	1.05352e-05
TY0_TY1	chr20	4762114	4762414	peak_4858	6.25842	+	ENSBTAG00000015100	-2.04364	0.00539794	0.0130625
TY0_TY1	chr4	61403511	61403736	peak_4860	23.511	+	ENSBTAG00000015105	-2.87938	5.11048e-09	8.36554e-08
TY0_TY1	chr23	47824434	47824484	peak_4861	8.65789	-	ENSBTAG00000015106	-4.18126	0.000773441	0.0024758
TY0_TY1	chr3	30410192	30410467	peak_4863	11.2194	+	ENSBTAG00000015107	-2.58479	9.88049e-05	0.000419407
TY0_TY1	chr12	82297047	82297297	peak_4870	11.9708	-	ENSBTAG00000015124	-2.73719	5.32392e-05	0.000249131
TY0_TY1	chr12	82296797	82297022	peak_4871	45.75	-	ENSBTAG00000015124	-2.82797	1.90685e-16	1.68997e-14
TY0_TY1	chr3	20131329	20131379	peak_4878	11.4862	+	ENSBTAG00000015154	-2.27605	7.96696e-05	0.000348578
TY0_TY1	chr3	20131404	20131454	peak_4879	13.0634	+	ENSBTAG00000015154	-2.60594	2.19826e-05	0.000116823
TY0_TY1	chr3	20131504	20131754	peak_4880	13.7632	+	ENSBTAG00000015154	-2.80198	1.23037e-05	7.19207e-05
TY0_TY1	chr1	118817709	118817934	peak_4883	13.4601	+	ENSBTAG00000015163	-2.73035	1.58118e-05	8.87349e-05
TY0_TY1	chr2	61588163	61590269	peak_4885	16.4589	-	ENSBTAG00000015169	-2.63975	1.38675e-06	1.11016e-05
TY0_TY1	chr2	61520028	61520078	peak_4886	12.3532	+	ENSBTAG00000015172	-3.40944	3.89911e-05	0.000191122
TY0_TY1	chr2	61523951	61524151	peak_4887	14.0846	+	ENSBTAG00000015172	-2.6702	9.38088e-06	5.75579e-05
TY0_TY1	chr23	50052409	50057311	peak_4888	29.0927	-	ENSBTAG00000015176	-2.79075	6.43013e-11	1.74669e-09
TY0_TY1	chr23	50057071	50057321	peak_4889	58.653	+	ENSBTAG00000015178	-2.89531	1.28248e-20	2.20637e-18
TY0_TY1	chr29	12496999	12497224	peak_4914	15.6302	-	ENSBTAG00000015277	-3.32875	2.65606e-06	1.97175e-05
TY0_TY1	chr29	12496799	12496924	peak_4915	29.7838	-	ENSBTAG00000015277	-3.90913	3.78553e-11	1.0819e-09
TY0_TY1	chr11	95865232	95866595	peak_4916	13.2342	+	ENSBTAG00000015278	-2.85312	1.90784e-05	0.000103778
TY0_TY1	chr7	25705220	25705445	peak_4919	18.0248	+	ENSBTAG00000015307	-3.09095	3.94491e-07	3.7496e-06
TY0_TY1	chr1	128011802	128011927	peak_4921	19.0532	-	ENSBTAG00000015310	-3.82169	1.75994e-07	1.8383e-06
TY0_TY1	chr14	16574685	16575060	peak_4922	13.3748	+	ENSBTAG00000015319	-2.13952	1.70391e-05	9.41444e-05
TY0_TY1	chr14	81208712	81212538	peak_4925	15.4557	-	ENSBTAG00000015333	-2.51893	3.06625e-06	2.22525e-05
TY0_TY1	chr14	81173795	81174020	peak_4926	10.2676	-	ENSBTAG00000015333	-2.40661	0.000211457	0.000811249
TY0_TY1	chr4	49731839	49732014	peak_4938	5.976	-	ENSBTAG00000015366	-2.63223	0.00677384	0.0158871
TY0_TY1	chr3	19698758	19698983	peak_4940	8.58061	-	ENSBTAG00000015371	-2.50671	0.000822549	0.00261203
TY0_TY1	chr20	3678706	3678756	peak_4943	14.6136	-	ENSBTAG00000015376	-2.1277	6.10127e-06	3.98901e-05
TY0_TY1	chr20	3678281	3678506	peak_4944	15.4584	-	ENSBTAG00000015376	-3.48652	3.05532e-06	2.22099e-05
TY0_TY1	chr9	67736470	67736670	peak_4949	11.5655	-	ENSBTAG00000015381	-2.59434	7.46473e-05	0.000329952
TY0_TY1	chr10	102939914	102940734	peak_4952	11.9729	+	ENSBTAG00000015385	-3.1474	5.31069e-05	0.000248777
TY0_TY1	chr18	2844281	2844506	peak_4968	6.67995	-	ENSBTAG00000015432	-2.17199	0.00385603	0.0097529
TY0_TY1	chr18	2844156	2844256	peak_4969	6.6471	-	ENSBTAG00000015432	-2.40879	0.00395511	0.00997755
TY0_TY1	chr18	2843056	2843281	peak_4970	20.8614	-	ENSBTAG00000015432	-2.95275	4.24826e-08	5.24918e-07
TY0_TY1	chr3	74928248	74928348	peak_4974	19.9103	-	ENSBTAG00000015474	-2.85875	8.9875e-08	1.01488e-06
TY0_TY1	chr20	31554211	31554636	peak_4978	10.1221	-	ENSBTAG00000015504	-2.05635	0.000237778	0.000897317
TY0_TY1	chr20	31553786	31554086	peak_4979	13.2887	-	ENSBTAG00000015504	-2.98249	1.82798e-05	9.99298e-05
TY0_TY1	chr8	72723950	72724225	peak_4983	14.5253	+	ENSBTAG00000015513	-2.19331	6.59775e-06	4.24093e-05
TY0_TY1	chr11	21129417	21132471	peak_4985	18.9886	+	ENSBTAG00000015521	-3.35806	1.8581e-07	1.92252e-06
TY0_TY1	chr16	22688740	22688965	peak_4988	15.1755	+	ENSBTAG00000015534	-3.04628	3.85584e-06	2.70216e-05
TY0_TY1	chr16	59844296	59845089	peak_4989	21.2124	+	ENSBTAG00000015537	-2.99926	3.18506e-08	4.11572e-07
TY0_TY1	chr27	23915744	23915994	peak_4998	12.0879	+	ENSBTAG00000015541	-2.73314	4.83305e-05	0.000229714
TY0_TY1	chr18	53987570	53987795	peak_5000	8.26948	+	ENSBTAG00000015543	-2.00462	0.00106558	0.00324071
TY0_TY1	chr18	53988745	53988920	peak_5001	9.82696	+	ENSBTAG00000015543	-2.11635	0.000303674	0.00110101
TY0_TY1	chr18	53989345	53989470	peak_5002	21.7585	+	ENSBTAG00000015543	-2.24758	2.07205e-08	2.81863e-07
TY0_TY1	chr22	32491633	32491697	peak_5007	16.9877	+	ENSBTAG00000015556	-3.66515	9.00658e-07	7.69462e-06
TY0_TY1	chr6	84138939	84139164	peak_5012	18.8564	+	ENSBTAG00000015572	-2.35479	2.06759e-07	2.10697e-06
TY0_TY1	chr13	23438651	23438969	peak_5018	14.2127	+	ENSBTAG00000015584	-2.6174	8.47582e-06	5.26678e-05
TY0_TY1	chr13	23439144	23439419	peak_5019	29.8336	+	ENSBTAG00000015584	-3.25614	3.59749e-11	1.04518e-09
TY0_TY1	chrX	76516002	76516202	peak_5029	9.60978	+	ENSBTAG00000015630	-2.61919	0.000361032	0.00127988
TY0_TY1	chrX	76517127	76517227	peak_5030	14.0073	+	ENSBTAG00000015630	-2.86131	1.00013e-05	6.07276e-05
TY0_TY1	chr18	49209562	49209812	peak_5034	8.69879	-	ENSBTAG00000015644	-2.68952	0.00074935	0.00240659
TY0_TY1	chr18	49209212	49209437	peak_5035	7.38739	-	ENSBTAG00000015644	-2.19527	0.00217222	0.00597276
TY0_TY1	chr18	2943467	2943692	peak_5043	15.7169	+	ENSBTAG00000015686	-2.42964	2.47376e-06	1.85669e-05
TY0_TY1	chr19	47033021	47033346	peak_5050	10.443	+	ENSBTAG00000015713	-2.28371	0.000183481	0.00071837
TY0_TY1	chr19	47033521	47033746	peak_5051	18.8601	+	ENSBTAG00000015713	-3.27654	2.05983e-07	2.1015e-06
TY0_TY1	chr7	14862423	14866286	peak_5053	25.9313	-	ENSBTAG00000015721,ENSBTAG00000015742	3.477	7.4633e-10	1.56284e-08
TY0_TY1	chr11	29062921	29067097	peak_5056	15.6302	+	ENSBTAG00000015723	-3.04459	2.65902e-06	1.97175e-05
TY0_TY1	chr25	35907569	35907669	peak_5057	8.83482	+	ENSBTAG00000015738	-2.12896	0.00067219	0.00219005
TY0_TY1	chr4	43464357	43464632	peak_5058	16.2268	-	ENSBTAG00000015753	-2.72141	1.65994e-06	1.30388e-05
TY0_TY1	chr3	43183113	43183313	peak_5064	17.4306	-	ENSBTAG00000015776	-3.62556	6.25818e-07	5.66075e-06
TY0_TY1	chr8	28742847	28742897	peak_5069	27.015	-	ENSBTAG00000015788	-4.47765	3.21029e-10	7.37358e-09
TY0_TY1	chr10	83135724	83135949	peak_5071	12.6295	+	ENSBTAG00000015805	-2.87403	3.11522e-05	0.000157812
TY0_TY1	chr22	51815530	51815630	peak_5078	14.6949	+	ENSBTAG00000015839	-2.6791	5.72831e-06	3.77046e-05
TY0_TY1	chr12	83598728	83598953	peak_5081	11.1978	-	ENSBTAG00000015868	-3.32477	0.00010044	0.000425731
TY0_TY1	chr5	106877508	106877608	peak_5085	16.6765	-	ENSBTAG00000015878	-4.03754	1.16322e-06	9.54733e-06
TY0_TY1	chr5	106877108	106877333	peak_5086	20.8519	-	ENSBTAG00000015878	-3.29483	4.29376e-08	5.28379e-07
TY0_TY1	chr10	49692251	49692574	peak_5093	12.7194	+	ENSBTAG00000015904	-3.43463	2.88816e-05	0.000148278
TY0_TY1	chr29	32330835	32331060	peak_5094	14.9309	-	ENSBTAG00000015905	-2.40117	4.72881e-06	3.20144e-05
TY0_TY1	chr12	35511774	35511999	peak_5104	23.803	+	ENSBTAG00000015943	-3.5796	4.07278e-09	6.83261e-08
TY0_TY1	chr19	49176151	49176376	peak_5106	24.3898	-	ENSBTAG00000015951	-2.91083	2.53019e-09	4.54916e-08
TY0_TY1	chr19	49175976	49176126	peak_5107	21.2168	-	ENSBTAG00000015951	-3.53567	3.17064e-08	4.10312e-07
TY0_TY1	chr8	37096805	37096855	peak_5112	12.5645	+	ENSBTAG00000015963	-2.53864	3.28701e-05	0.000165085
TY0_TY1	chr6	25552854	25553054	peak_5123	22.8929	-	ENSBTAG00000016004	-3.1897	8.31197e-09	1.28397e-07
TY0_TY1	chr6	23700720	23700795	peak_5124	11.7752	+	ENSBTAG00000016005	-3.03329	6.25324e-05	0.000285314
TY0_TY1	chr4	31823047	31823322	peak_5134	15.9487	+	ENSBTAG00000016010	-2.97129	2.05753e-06	1.58115e-05
TY0_TY1	chr22	43831390	43831490	peak_5135	5.8902	+	ENSBTAG00000016013	-3.11323	0.00727538	0.0168606
TY0_TY1	chr18	11748131	11748281	peak_5142	13.0204	-	ENSBTAG00000016075	-2.56376	2.27573e-05	0.000120357
TY0_TY1	chr16	41436943	41436993	peak_5146	12.2286	-	ENSBTAG00000016080	-2.79053	4.31513e-05	0.000208371
TY0_TY1	chr22	16724648	16724848	peak_5151	13.7834	-	ENSBTAG00000016098	-2.74887	1.20235e-05	7.09212e-05
TY0_TY1	chr19	56223206	56223281	peak_5156	9.1144	-	ENSBTAG00000016133	-2.3499	0.00053794	0.00180424
TY0_TY1	chr7	29020351	29020601	peak_5157	9.08386	+	ENSBTAG00000016137	-3.26465	0.000550287	0.00184283
TY0_TY1	chr21	20427513	20427738	peak_5164	24.9978	+	ENSBTAG00000016158	-2.54244	1.55704e-09	2.98485e-08
TY0_TY1	chr9	8689949	8729879	peak_5166	9.6721	-	ENSBTAG00000016164	-2.21038	0.000343952	0.00122576
TY0_TY1	chr9	8638658	8652018	peak_5167	8.824	-	ENSBTAG00000016164	-2.26287	0.000678005	0.00220654
TY0_TY1	chr11	20676146	20676396	peak_5168	13.7693	-	ENSBTAG00000016167	-3.06811	1.22342e-05	7.16184e-05
TY0_TY1	chr11	20673748	20673998	peak_5169	15.3695	-	ENSBTAG00000016167	-3.0549	3.29546e-06	2.36228e-05
TY0_TY1	chrX	71853239	71853389	peak_5182	10.9522	+	ENSBTAG00000016230	-2.48258	0.000122526	0.000504713
TY0_TY1	chr10	28385551	28385826	peak_5183	11.9794	+	ENSBTAG00000016236	-2.52729	5.28109e-05	0.000247655
TY0_TY1	chr10	88457105	88457330	peak_5192	10.7209	+	ENSBTAG00000016283	-2.41775	0.000147483	0.000592498
TY0_TY1	chr26	17854688	17854888	peak_5196	12.5298	-	ENSBTAG00000016298	-2.49209	3.37872e-05	0.00016911
TY0_TY1	chr3	51857133	51857258	peak_5197	23.8519	-	ENSBTAG00000016307	-2.93315	3.92201e-09	6.60493e-08
TY0_TY1	chr10	79275556	79275606	peak_5198	24.0681	+	ENSBTAG00000016311	-2.32768	3.25394e-09	5.68578e-08
TY0_TY1	chr26	22532951	22533001	peak_5203	15.2408	-	ENSBTAG00000016336	-3.26313	3.64983e-06	2.58255e-05
TY0_TY1	chr11	93120913	93121338	peak_5212	26.1979	-	ENSBTAG00000016367	-4.55833	5.99571e-10	1.29909e-08
TY0_TY1	chr11	26140357	26152170	peak_5213	13.7738	-	ENSBTAG00000016368	-2.73537	1.21405e-05	7.13944e-05
TY0_TY1	chr18	34483309	34483459	peak_5224	5.48542	-	ENSBTAG00000016438	-2.21155	0.0100719	0.0223216
TY0_TY1	chr11	21554169	21554269	peak_5230	5.05487	-	ENSBTAG00000016442	-2.04323	0.014267	0.0300837
TY0_TY1	chr4	92742589	92742814	peak_5239	16.8867	+	ENSBTAG00000016481	-3.63936	9.77291e-07	8.25289e-06
TY0_TY1	chr21	6055904	6056104	peak_5241	11.2425	+	ENSBTAG00000016495	-2.29073	9.69985e-05	0.000412738
TY0_TY1	chr23	37833381	37833506	peak_5250	5.68408	+	ENSBTAG00000016519	-2.16013	0.00859449	0.0194501
TY0_TY1	chr21	23258645	23258820	peak_5251	16.243	-	ENSBTAG00000016522	-4.3521	1.63999e-06	1.28936e-05
TY0_TY1	chr22	30685777	30686002	peak_5254	26.3853	+	ENSBTAG00000016533	-3.22857	5.17505e-10	1.14085e-08
TY0_TY1	chr4	103518939	103519158	peak_5255	13.5958	-	ENSBTAG00000016546	-3.05249	1.42136e-05	8.07711e-05
TY0_TY1	chr15	14448587	14448637	peak_5257	39.9336	-	ENSBTAG00000016547	-4.87913	1.60645e-14	9.52364e-13
TY0_TY1	chr22	10851528	10851728	peak_5260	22.1831	+	ENSBTAG00000016563	-3.52694	1.49351e-08	2.1e-07
TY0_TY1	chr22	11270063	11270263	peak_5263	42.0838	+	ENSBTAG00000016566	-4.12419	3.0565e-15	2.14542e-13
TY0_TY1	chr2	106462298	106473006	peak_5267	15.4974	-	ENSBTAG00000016572	-3.29727	2.95427e-06	2.16187e-05
TY0_TY1	chr2	129530965	129531090	peak_5272	22.3545	+	ENSBTAG00000016578	-2.80889	1.30071e-08	1.86477e-07
TY0_TY1	chr25	405447	405497	peak_5275	8.71315	+	ENSBTAG00000016591	-2.72915	0.000738942	0.00238276
TY0_TY1	chr7	51435040	51435090	peak_5276	27.9694	+	ENSBTAG00000016595	-2.8992	1.55257e-10	3.80511e-09
TY0_TY1	chr1	3222578	3222803	peak_5286	12.0992	+	ENSBTAG00000016619	-2.99678	4.78327e-05	0.00022792
TY0_TY1	chr19	24463203	24463478	peak_5287	10.0299	-	ENSBTAG00000016621	-2.28161	0.000256296	0.000956505
TY0_TY1	chr17	3995865	3996065	peak_5289	12.2128	-	ENSBTAG00000016625	-2.4527	4.37216e-05	0.000210661
TY0_TY1	chr12	11299250	11299445	peak_5291	12.7197	+	ENSBTAG00000016637	-2.97013	2.88587e-05	0.000148247
TY0_TY1	chr18	18518970	18519120	peak_5292	15.6332	+	ENSBTAG00000016640	-2.83985	2.64617e-06	1.96758e-05
TY0_TY1	chr24	60641134	60641434	peak_5297	12.4044	+	ENSBTAG00000016666	-2.87422	3.72315e-05	0.000184455
TY0_TY1	chr17	40292875	40294635	peak_5302	16.3913	-	ENSBTAG00000016679	-2.88157	1.46122e-06	1.16341e-05
TY0_TY1	chr12	14093482	14093707	peak_5305	54.6943	+	ENSBTAG00000016691	-4.65844	2.69798e-19	3.43073e-17
TY0_TY1	chr16	12027442	12027717	peak_5308	18.8438	-	ENSBTAG00000016703	-2.86368	2.09302e-07	2.12548e-06
TY0_TY1	chr19	10665298	10665598	peak_5310	26.454	-	ENSBTAG00000016710	-3.92971	4.89719e-10	1.0878e-08
TY0_TY1	chr14	30688359	30688559	peak_5314	18.207	+	ENSBTAG00000016716	-3.35056	3.41626e-07	3.30477e-06
TY0_TY1	chr22	16500546	16500996	peak_5316	11.3383	-	ENSBTAG00000016725	-2.72739	8.97089e-05	0.000386215
TY0_TY1	chr3	20422751	20422951	peak_5317	12.2034	+	ENSBTAG00000016730	-2.35323	4.41267e-05	0.000212031
TY0_TY1	chr8	101635404	101635504	peak_5328	25.789	-	ENSBTAG00000016750,ENSBTAG00000038335	-3.54457	8.37428e-10	1.72479e-08
TY0_TY1	chr20	20852779	20852854	peak_5336	10.1656	+	ENSBTAG00000016771	-2.81455	0.00022932	0.00087064
TY0_TY1	chr20	20852879	20853229	peak_5337	13.6676	+	ENSBTAG00000016771	-2.84874	1.33397e-05	7.68502e-05
TY0_TY1	chr17	6690849	6690924	peak_5347	18.0252	+	ENSBTAG00000016813	-2.48348	3.93908e-07	3.74853e-06
TY0_TY1	chr17	6695396	6698879	peak_5348	11.7416	+	ENSBTAG00000016813	-2.22248	6.42686e-05	0.000292021
TY0_TY1	chr10	45708124	45708249	peak_5351	36.1638	+	ENSBTAG00000016823	-4.06873	2.87227e-13	1.29903e-11
TY0_TY1	chr10	45770188	45770313	peak_5352	46.1161	+	ENSBTAG00000016823	-4.50767	1.46451e-16	1.31119e-14
TY0_TY1	chr2	24028224	24028299	peak_5361	14.0781	-	ENSBTAG00000016836	-2.93375	9.44965e-06	5.78182e-05
TY0_TY1	chr8	5721149	5725811	peak_5362	20.3355	+	ENSBTAG00000016845	-3.48885	6.39169e-08	7.55804e-07
TY0_TY1	chr1	65474388	65474553	peak_5366	15.4959	+	ENSBTAG00000016848	-2.98279	2.9612e-06	2.16399e-05
TY0_TY1	chr19	10877505	10877730	peak_5368	14.9577	+	ENSBTAG00000016851	-2.31185	4.60907e-06	3.14251e-05
TY0_TY1	chr19	10877805	10877955	peak_5369	12.805	+	ENSBTAG00000016851	-3.65506	2.69874e-05	0.00013974
TY0_TY1	chr28	26384596	26384746	peak_5376	9.88674	-	ENSBTAG00000016858	-2.36181	0.000287495	0.00105632
TY0_TY1	chr8	82961181	82961431	peak_5377	14.7832	-	ENSBTAG00000016867	-4.08254	5.33957e-06	3.54651e-05
TY0_TY1	chr15	53951434	53951759	peak_5378	11.2391	+	ENSBTAG00000016869	-2.387	9.737e-05	0.000413716
TY0_TY1	chr15	53951934	53952009	peak_5380	8.22344	+	ENSBTAG00000016869	-2.14676	0.00110547	0.00334579
TY0_TY1	chr15	53953109	53953209	peak_5381	12.4498	+	ENSBTAG00000016869	-2.27539	3.59972e-05	0.000178743
TY0_TY1	chr13	72669193	72669443	peak_5382	27.8695	-	ENSBTAG00000016873	-3.243	1.67318e-10	4.07791e-09
TY0_TY1	chr7	11272597	11272822	peak_5383	20.6735	+	ENSBTAG00000016874	-2.07115	4.93389e-08	5.97927e-07
TY0_TY1	chr18	2259178	2259478	peak_5386	13.531	-	ENSBTAG00000016878	-3.35137	1.49533e-05	8.44819e-05
TY0_TY1	chr23	8887628	8887728	peak_5389	14.029	-	ENSBTAG00000016887	-3.19226	9.83173e-06	5.98195e-05
TY0_TY1	chr23	8887478	8887528	peak_5390	18.6896	-	ENSBTAG00000016887	-4.26616	2.35875e-07	2.36522e-06
TY0_TY1	chr23	8887253	8887453	peak_5391	18.9563	-	ENSBTAG00000016887	-2.82953	1.91284e-07	1.96599e-06
TY0_TY1	chr20	13933565	13933715	peak_5396	6.82549	-	ENSBTAG00000016900,ENSBTAG00000047828	-2.25722	0.00341568	0.00881706
TY0_TY1	chr2	112011155	112011405	peak_5408	19.2399	-	ENSBTAG00000016951	-2.93519	1.52058e-07	1.6152e-06
TY0_TY1	chr9	62267906	62268131	peak_5411	32.0125	-	ENSBTAG00000016969	-3.41082	6.73471e-12	2.30822e-10
TY0_TY1	chr12	82263099	82288801	peak_5417	6.23104	-	ENSBTAG00000016991	-2.30213	0.00551388	0.0133128
TY0_TY1	chr1	135190800	135191075	peak_5418	13.6239	+	ENSBTAG00000016999	-2.98291	1.39031e-05	7.92115e-05
TY0_TY1	chr4	92500922	92501172	peak_5420	8.27396	-	ENSBTAG00000017001	-2.47949	0.00106117	0.00323064
TY0_TY1	chr14	19465462	19465537	peak_5421	7.95454	-	ENSBTAG00000017019	-2.07664	0.00137378	0.0040313
TY0_TY1	chr6	90640260	90640335	peak_5424	6.00217	+	ENSBTAG00000017028	-2.02259	0.00662647	0.0156016
TY0_TY1	chr6	90640868	90641093	peak_5425	23.9485	+	ENSBTAG00000017028	-2.71228	3.62581e-09	6.17726e-08
TY0_TY1	chr12	36491399	36491599	peak_5432	12.0099	+	ENSBTAG00000017048	-4.91577	5.14847e-05	0.000242473
TY0_TY1	chr12	36496130	36496355	peak_5433	24.9055	+	ENSBTAG00000017048	-4.68545	1.68276e-09	3.18201e-08
TY0_TY1	chr12	36496955	36497255	peak_5434	12.638	+	ENSBTAG00000017048	-3.30282	3.09505e-05	0.00015688
TY0_TY1	chr12	36521195	36521295	peak_5435	6.70752	+	ENSBTAG00000017048	-2.95702	0.00377215	0.00956832
TY0_TY1	chr28	1473275	1473500	peak_5436	19.7401	-	ENSBTAG00000017053	-2.90826	1.02298e-07	1.14194e-06
TY0_TY1	chr6	30337843	30337968	peak_5437	44.7464	-	ENSBTAG00000017061	-3.61429	4.05492e-16	3.38836e-14
TY0_TY1	chr7	65344057	65344107	peak_5442	14.572	+	ENSBTAG00000017079	-2.87774	6.33586e-06	4.10568e-05
TY0_TY1	chr27	26951422	26951547	peak_5447	61.4235	-	ENSBTAG00000017083	-4.7809	1.65845e-21	3.23361e-19
TY0_TY1	chr27	26948947	26949172	peak_5448	44.3982	-	ENSBTAG00000017083	-4.03917	5.26027e-16	4.31342e-14
TY0_TY1	chr27	26948647	26948872	peak_5449	49.8546	-	ENSBTAG00000017083	-4.70975	9.405e-18	9.82374e-16
TY0_TY1	chr27	26947997	26948297	peak_5450	32.3473	-	ENSBTAG00000017083	-4.98239	5.19391e-12	1.83017e-10
TY0_TY1	chr27	26947297	26947472	peak_5451	33.0038	-	ENSBTAG00000017083	-5.67483	3.14951e-12	1.16108e-10
TY0_TY1	chr10	12577836	12578011	peak_5458	18.3008	-	ENSBTAG00000017095	-3.42229	3.18367e-07	3.09684e-06
TY0_TY1	chr27	498325	498575	peak_5459	5.58439	-	ENSBTAG00000017096	-2.24342	0.00928301	0.0208416
TY0_TY1	chr23	39832735	39832985	peak_5462	121.54	-	ENSBTAG00000017118	-4.22598	1.17972e-40	2.58772e-37
TY0_TY1	chr3	34432569	34432769	peak_5464	18.424	-	ENSBTAG00000017124	-2.32611	2.87445e-07	2.84334e-06
TY0_TY1	chr23	39826235	39826460	peak_5467	12.5923	+	ENSBTAG00000017128	-2.61008	3.20389e-05	0.00016193
TY0_TY1	chr8	39822826	39826795	peak_5470	16.8738	-	ENSBTAG00000017137	-3.14281	9.86975e-07	8.32665e-06
TY0_TY1	chr10	67041060	67041708	peak_5471	12.3751	+	ENSBTAG00000017141	-3.08328	3.82534e-05	0.000188242
TY0_TY1	chr8	105885654	105885854	peak_5473	52.028	+	ENSBTAG00000017155	-2.12355	1.96085e-18	2.17778e-16
TY0_TY1	chr8	105886129	105886329	peak_5474	75.9005	+	ENSBTAG00000017155	-2.29272	3.717e-26	1.41795e-23
TY0_TY1	chr5	29435801	29436076	peak_5476	20.2601	-	ENSBTAG00000017164	-3.42933	6.76332e-08	7.96322e-07
TY0_TY1	chr14	66186819	66187169	peak_5477	39.6303	-	ENSBTAG00000017165	-3.9078	2.02235e-14	1.1751e-12
TY0_TY1	chr10	84597746	84601575	peak_5479	12.9822	+	ENSBTAG00000017177	-2.31522	2.34098e-05	0.000123585
TY0_TY1	chr13	54255745	54255895	peak_5482	14.0014	+	ENSBTAG00000017198	-4.01802	1.0056e-05	6.09754e-05
TY0_TY1	chr13	15906718	15906893	peak_5490	23.2166	-	ENSBTAG00000017243	-4.54755	6.40767e-09	1.02593e-07
TY0_TY1	chr2	111080851	111090925	peak_5493	16.4817	+	ENSBTAG00000017258	-3.55937	1.35755e-06	1.09277e-05
TY0_TY1	chr2	111111978	111112053	peak_5494	7.18464	+	ENSBTAG00000017258	-2.24214	0.00254778	0.00687399
TY0_TY1	chr13	17764176	17764551	peak_5496	12.6884	+	ENSBTAG00000017271	-2.68695	2.963e-05	0.0001515
TY0_TY1	chr19	7765357	7765407	peak_5497	17.958	-	ENSBTAG00000017275	-2.95418	4.15719e-07	3.92732e-06
TY0_TY1	chr11	72321216	72321441	peak_5499	14.0542	+	ENSBTAG00000017283	-2.5513	9.62123e-06	5.8786e-05
TY0_TY1	chr3	87543882	87543982	peak_5507	15.3368	+	ENSBTAG00000017326	-4.2167	3.38469e-06	2.41637e-05
TY0_TY1	chr4	37685704	37685779	peak_5514	5.36032	+	ENSBTAG00000017350	-2.17429	0.0111488	0.0243435
TY0_TY1	chr16	1618341	1618616	peak_5515	11.1149	+	ENSBTAG00000017352	-2.35053	0.000107816	0.000450896
TY0_TY1	chr7	591486	593358	peak_5516	22.6881	-	ENSBTAG00000017362	-3.8335	9.84963e-09	1.47981e-07
TY0_TY1	chr3	103438654	103438904	peak_5526	12.3366	+	ENSBTAG00000017388	-2.95559	3.95544e-05	0.000193343
TY0_TY1	chr3	67030350	67030550	peak_5535	24.1485	+	ENSBTAG00000017419	-2.42422	3.04596e-09	5.37732e-08
TY0_TY1	chr3	67030750	67031125	peak_5536	24.3086	+	ENSBTAG00000017419	-2.79974	2.70966e-09	4.81267e-08
TY0_TY1	chr3	67031375	67031575	peak_5537	13.4311	+	ENSBTAG00000017419	-3.21468	1.62479e-05	9.05382e-05
TY0_TY1	chr3	67031600	67031850	peak_5538	17.3407	+	ENSBTAG00000017419	-4.23849	6.79087e-07	6.02458e-06
TY0_TY1	chr25	28214034	28214234	peak_5546	22.3075	+	ENSBTAG00000017435	-2.19635	1.35253e-08	1.92647e-07
TY0_TY1	chr1	83449265	83449415	peak_5550	6.5136	-	ENSBTAG00000017450	-2.08913	0.00441088	0.0109449
TY0_TY1	chr2	128389159	128389384	peak_5552	13.7151	-	ENSBTAG00000017452	-2.49574	1.2814e-05	7.43585e-05
TY0_TY1	chr11	38052847	38053047	peak_5558	28.5495	-	ENSBTAG00000017469	-4.04379	9.83428e-11	2.54531e-09
TY0_TY1	chr11	38018125	38018400	peak_5559	28.6181	-	ENSBTAG00000017469	-4.57161	9.2505e-11	2.42716e-09
TY0_TY1	chr23	9389859	9389925	peak_5567	6.76884	+	ENSBTAG00000017542	-2.58763	0.00357858	0.00917012
TY0_TY1	chr5	18251658	18251908	peak_5568	20.8324	-	ENSBTAG00000017549	-3.848	4.35838e-08	5.3558e-07
TY0_TY1	chr7	30132490	30146257	peak_5569	11.1607	-	ENSBTAG00000017550	-3.24866	0.000103701	0.00043681
TY0_TY1	chr20	42121815	42122009	peak_5570	23.8705	+	ENSBTAG00000017551	-3.03898	3.86436e-09	6.52037e-08
TY0_TY1	chr9	43291774	43294182	peak_5571	11.1264	-	ENSBTAG00000017557	-2.71145	0.000106747	0.000447317
TY0_TY1	chr18	43811589	43811979	peak_5572	15.4373	+	ENSBTAG00000017560	-2.90515	3.11333e-06	2.25382e-05
TY0_TY1	chr12	54432707	54432782	peak_5575	7.1762	-	ENSBTAG00000017573	-2.52309	0.00256508	0.0069143
TY0_TY1	chr6	98359361	98359586	peak_5579	12.2797	+	ENSBTAG00000017592	-2.38272	4.14194e-05	0.000201115
TY0_TY1	chr13	69837628	69837803	peak_5580	21.0993	-	ENSBTAG00000017594	-2.22862	3.52086e-08	4.4513e-07
TY0_TY1	chr13	69835353	69835553	peak_5581	32.2365	-	ENSBTAG00000017594	-2.32762	5.65372e-12	1.97632e-10
TY0_TY1	chr3	56966745	56977402	peak_5582	11.7162	-	ENSBTAG00000017595	-2.475	6.5752e-05	0.000297212
TY0_TY1	chr24	34641671	34643359	peak_5583	28.9692	+	ENSBTAG00000017597	-3.15534	7.07027e-11	1.9029e-09
TY0_TY1	chr24	34644809	34644909	peak_5584	10.036	+	ENSBTAG00000017597	-3.69129	0.000254907	0.0009525
TY0_TY1	chr24	34669515	34669610	peak_5585	6.63555	+	ENSBTAG00000017597	-2.59411	0.00399374	0.0100577
TY0_TY1	chr7	93061636	93061711	peak_5586	12.5788	+	ENSBTAG00000017599	-3.22093	3.24346e-05	0.000163458
TY0_TY1	chr7	93061736	93061811	peak_5587	13.6269	+	ENSBTAG00000017599	-3.09185	1.38562e-05	7.90467e-05
TY0_TY1	chr2	120676941	120677166	peak_5588	15.6803	+	ENSBTAG00000017605	-2.37078	2.54607e-06	1.90445e-05
TY0_TY1	chr18	58426077	58426550	peak_5597	39.7947	+	ENSBTAG00000017651	-3.36728	1.78069e-14	1.04857e-12
TY0_TY1	chr3	43541528	43541778	peak_5598	19.1732	-	ENSBTAG00000017655	-2.09758	1.60212e-07	1.69158e-06
TY0_TY1	chr2	85327955	85328155	peak_5607	27.9921	+	ENSBTAG00000017695	-5.07777	1.51553e-10	3.74571e-09
TY0_TY1	chr21	42932815	42932890	peak_5609	10.4456	+	ENSBTAG00000017719	-3.55164	0.000183062	0.000717047
TY0_TY1	chr21	43204876	43204926	peak_5610	7.99835	+	ENSBTAG00000017719	-4.31966	0.00132913	0.00391071
TY0_TY1	chr16	37187167	37187267	peak_5611	4.90131	-	ENSBTAG00000017722	-2.13283	0.0161623	0.0334626
TY0_TY1	chr5	24721385	24721610	peak_5612	12.4896	-	ENSBTAG00000017729	-2.2453	3.48968e-05	0.000173881
TY0_TY1	chr7	37985046	37985171	peak_5614	8.32268	+	ENSBTAG00000017744	-2.49073	0.00102024	0.00312337
TY0_TY1	chr20	23235471	23236287	peak_5615	10.4786	+	ENSBTAG00000017745	-2.24109	0.000178688	0.000700855
TY0_TY1	chr20	23249326	23249826	peak_5616	19.6626	+	ENSBTAG00000017745	-2.87019	1.0945e-07	1.20491e-06
TY0_TY1	chr4	102938756	102940296	peak_5621	10.636	+	ENSBTAG00000017770	-2.26251	0.000157921	0.000628391
TY0_TY1	chr16	33626383	33633502	peak_5623	19.6633	+	ENSBTAG00000017788	-2.64143	1.09151e-07	1.20439e-06
TY0_TY1	chr17	67269950	67270000	peak_5624	16.5646	-	ENSBTAG00000017799	-2.76999	1.27349e-06	1.03173e-05
TY0_TY1	chr17	67268875	67269025	peak_5625	21.1484	-	ENSBTAG00000017799	-3.29803	3.3784e-08	4.30218e-07
TY0_TY1	chr27	41893937	41894162	peak_5630	15.017	+	ENSBTAG00000017802	-2.491	4.36219e-06	3.01606e-05
TY0_TY1	chr27	41894562	41894787	peak_5631	32.4577	+	ENSBTAG00000017802	-4.15937	4.77258e-12	1.69533e-10
TY0_TY1	chr18	45860081	45860131	peak_5635	7.79635	-	ENSBTAG00000017814	-2.11421	0.00156067	0.00449847
TY0_TY1	chr5	56836858	56836933	peak_5640	10.9289	-	ENSBTAG00000017830	-2.82559	0.000124995	0.000512959
TY0_TY1	chr14	64075689	64075914	peak_5641	22.3556	+	ENSBTAG00000017833	-3.78066	1.29763e-08	1.86341e-07
TY0_TY1	chr14	64075989	64076139	peak_5642	10.0294	+	ENSBTAG00000017833	-2.22245	0.000256498	0.000956851
TY0_TY1	chr7	26921997	26922197	peak_5643	9.43295	+	ENSBTAG00000017835	-2.76364	0.000416025	0.00144677
TY0_TY1	chr6	66062977	66063177	peak_5644	22.6832	+	ENSBTAG00000017837	-2.80748	9.93358e-09	1.48479e-07
TY0_TY1	chr3	98989262	98989312	peak_5649	12.3276	+	ENSBTAG00000017844	-4.28575	3.98903e-05	0.000194551
TY0_TY1	chr11	105114289	105114514	peak_5652	7.09958	+	ENSBTAG00000017851	-2.04474	0.00273325	0.00729145
TY0_TY1	chr4	98822609	98822709	peak_5661	13.9301	-	ENSBTAG00000017905	-3.60832	1.06389e-05	6.40668e-05
TY0_TY1	chr26	42959594	42959794	peak_5662	14.9796	+	ENSBTAG00000017913	-2.54197	4.52248e-06	3.09518e-05
TY0_TY1	chr7	50670563	50670663	peak_5667	17.3901	-	ENSBTAG00000017957	-3.5106	6.48229e-07	5.82196e-06
TY0_TY1	chr9	73528932	73529132	peak_5668	36.2366	-	ENSBTAG00000017958	-3.25028	2.71675e-13	1.23507e-11
TY0_TY1	chr11	100989146	100989496	peak_5669	14.2811	+	ENSBTAG00000017976	-2.67916	8.01497e-06	5.0231e-05
TY0_TY1	chr9	40769668	40770143	peak_5672	13.3254	+	ENSBTAG00000017992	-2.66495	1.77545e-05	9.74224e-05
TY0_TY1	chr10	77203356	77203481	peak_5674	21.1952	-	ENSBTAG00000017994	-2.18095	3.23579e-08	4.16493e-07
TY0_TY1	chr21	10563328	10563553	peak_5683	29.8342	-	ENSBTAG00000018007	-2.78286	3.584e-11	1.04472e-09
TY0_TY1	chr8	64178923	64179048	peak_5692	9.28887	+	ENSBTAG00000018035	-2.66615	0.000467236	0.00159872
TY0_TY1	chr27	20000208	20000408	peak_5693	17.4624	+	ENSBTAG00000018036	-2.7578	6.08388e-07	5.53734e-06
TY0_TY1	chr26	42855468	42855693	peak_5699	14.6077	+	ENSBTAG00000018041	-2.78373	6.1399e-06	4.00532e-05
TY0_TY1	chr2	120841691	120841766	peak_5710	28.0433	-	ENSBTAG00000018067	-3.15677	1.45443e-10	3.61507e-09
TY0_TY1	chr17	57080481	57080681	peak_5727	11.2775	-	ENSBTAG00000018115	-2.03867	9.44003e-05	0.000402854
TY0_TY1	chr2	97524476	97524551	peak_5729	4.76852	+	ENSBTAG00000018130	-2.07508	0.0179889	0.0366886
TY0_TY1	chr6	98224032	98224432	peak_5732	27.0468	-	ENSBTAG00000018151	-4.58815	3.1239e-10	7.21292e-09
TY0_TY1	chr1	143808106	143808156	peak_5739	29.9459	+	ENSBTAG00000018186	-2.86799	3.29499e-11	9.66897e-10
TY0_TY1	chr29	17972122	17972222	peak_5740	15.2952	+	ENSBTAG00000018192	-3.22677	3.5008e-06	2.48713e-05
TY0_TY1	chr22	48680443	48680493	peak_5742	17.3901	+	ENSBTAG00000018198	-3.67268	6.48524e-07	5.82196e-06
TY0_TY1	chr22	48680518	48680643	peak_5743	18.9365	+	ENSBTAG00000018198	-3.7376	1.94231e-07	1.9932e-06
TY0_TY1	chr5	100996262	100996337	peak_5748	23.2151	+	ENSBTAG00000018207	-2.21027	6.42598e-09	1.02699e-07
TY0_TY1	chr5	100997137	100997262	peak_5749	34.7184	+	ENSBTAG00000018207	-3.10476	8.54778e-13	3.53765e-11
TY0_TY1	chr11	74309464	74309664	peak_5757	9.97284	+	ENSBTAG00000018239	-2.89748	0.000268232	0.000995122
TY0_TY1	chr21	8737180	8737330	peak_5761	8.50874	-	ENSBTAG00000018252	-2.46027	0.000873641	0.00274546
TY0_TY1	chr11	80925256	80925381	peak_5764	19.8048	+	ENSBTAG00000018256	-2.29072	9.74362e-08	1.09183e-06
TY0_TY1	chr19	55044505	55044555	peak_5765	8.60486	+	ENSBTAG00000018258	-2.07243	0.0008065	0.0025685
TY0_TY1	chr19	55044855	55044930	peak_5766	30.1766	+	ENSBTAG00000018258	-2.66825	2.74023e-11	8.24042e-10
TY0_TY1	chr19	55046371	55046521	peak_5767	26.1979	+	ENSBTAG00000018258	-3.02608	5.99647e-10	1.29909e-08
TY0_TY1	chr13	36068321	36068496	peak_5770	36.44	-	ENSBTAG00000018263	-3.3039	2.33514e-13	1.0727e-11
TY0_TY1	chr13	79245982	79287263	peak_5772	14.7717	-	ENSBTAG00000018270	-2.68793	5.38661e-06	3.57505e-05
TY0_TY1	chr10	65036800	65036950	peak_5779	12.8205	-	ENSBTAG00000018279	-2.84481	2.65965e-05	0.000138245
TY0_TY1	chr22	43117363	43117533	peak_5781	6.24012	+	ENSBTAG00000018294	-2.9586	0.00547174	0.0132293
TY0_TY1	chr21	64415223	64415323	peak_5782	22.1419	-	ENSBTAG00000018310	-2.91372	1.55404e-08	2.16088e-07
TY0_TY1	chr12	74461799	74462049	peak_5784	9.65876	+	ENSBTAG00000018313	-2.08029	0.000347571	0.00123716
TY0_TY1	chr8	73619883	73620108	peak_5791	15.9131	+	ENSBTAG00000018317	-2.67666	2.11484e-06	1.62058e-05
TY0_TY1	chr4	9873415	9875132	peak_5798	15.2471	+	ENSBTAG00000018363	-2.7211	3.63113e-06	2.57139e-05
TY0_TY1	chr11	66957270	66957520	peak_5811	15.6302	+	ENSBTAG00000018401	-2.76712	2.66066e-06	1.97175e-05
TY0_TY1	chr19	48682258	48682788	peak_5818	17.1337	-	ENSBTAG00000018423,ENSBTAG00000045885	-3.11905	8.03656e-07	6.95392e-06
TY0_TY1	chr18	36981519	36982094	peak_5821	24.8688	-	ENSBTAG00000018425	-3.19245	1.72985e-09	3.26402e-08
TY0_TY1	chr1	132217100	132219211	peak_5823	84.6879	-	ENSBTAG00000018427	-3.73997	6.58386e-29	3.20927e-26
TY0_TY1	chr5	14499222	14499447	peak_5827	13.1275	-	ENSBTAG00000018432	-2.22356	2.07857e-05	0.000111749
TY0_TY1	chr9	60776598	60776698	peak_5828	9.0238	+	ENSBTAG00000018438	-2.46632	0.0005774	0.00192116
TY0_TY1	chr27	15654101	15654276	peak_5831	53.3047	-	ENSBTAG00000018454	-4.2422	7.47841e-19	8.98844e-17
TY0_TY1	chr9	94302392	94302617	peak_5834	9.53642	+	ENSBTAG00000018464	-2.02692	0.000383087	0.00134664
TY0_TY1	chr10	85428883	85428933	peak_5835	7.7314	-	ENSBTAG00000018469	-2.32684	0.00164991	0.00470562
TY0_TY1	chr21	24920841	24921066	peak_5849	15.6051	+	ENSBTAG00000018527	-2.11677	2.71653e-06	2.0063e-05
TY0_TY1	chr13	62849201	62849351	peak_5853	13.8892	-	ENSBTAG00000018535	-2.52118	1.10343e-05	6.59053e-05
TY0_TY1	chr16	71548588	71548838	peak_5854	14.6124	+	ENSBTAG00000018548	-2.77317	6.11546e-06	3.99234e-05
TY0_TY1	chr14	28166274	28171808	peak_5857	22.9726	+	ENSBTAG00000018557	-3.07116	7.75447e-09	1.21496e-07
TY0_TY1	chr25	18719138	18719338	peak_5858	8.73767	+	ENSBTAG00000018559	-2.71329	0.000724621	0.0023426
TY0_TY1	chr11	10107169	10107285	peak_5860	19.4561	+	ENSBTAG00000018578	-2.55525	1.28833e-07	1.39038e-06
TY0_TY1	chr2	47436038	47436263	peak_5862	26.553	-	ENSBTAG00000018581	-2.83239	4.53786e-10	1.01569e-08
TY0_TY1	chr10	100181937	100182162	peak_5863	16.15	-	ENSBTAG00000018596	-2.58623	1.75862e-06	1.37524e-05
TY0_TY1	chr15	16137062	16146036	peak_5872	6.52465	+	ENSBTAG00000018629	-2.88964	0.00437351	0.0108614
TY0_TY1	chr21	64507562	64507612	peak_5873	26.9129	+	ENSBTAG00000018636	-3.18286	3.47266e-10	7.91405e-09
TY0_TY1	chr21	64523224	64523335	peak_5874	6.47756	+	ENSBTAG00000018636	-2.59622	0.00454547	0.0112217
TY0_TY1	chr2	80274743	80274968	peak_5881	6.71178	+	ENSBTAG00000018653	-3.11026	0.00375886	0.00954013
TY0_TY1	chr2	131891731	131891981	peak_5882	18.4368	+	ENSBTAG00000018656	-2.52797	2.84588e-07	2.81826e-06
TY0_TY1	chr1	148335481	148337755	peak_5890	22.666	-	ENSBTAG00000018682	-2.70585	1.00875e-08	1.50268e-07
TY0_TY1	chr1	148318434	148319810	peak_5891	44.4342	-	ENSBTAG00000018682	-2.4608	5.08248e-16	4.20695e-14
TY0_TY1	chr28	705007	705257	peak_5894	10.3893	+	ENSBTAG00000018691	-2.40287	0.000191794	0.000745593
TY0_TY1	chr5	10844895	10845120	peak_5895	34.4406	+	ENSBTAG00000018694	-2.60471	1.06561e-12	4.28883e-11
TY0_TY1	chr1	19426418	19431529	peak_5896	7.59799	+	ENSBTAG00000018704	-2.09545	0.00183541	0.0051615
TY0_TY1	chr4	80930934	80931059	peak_5897	9.57637	+	ENSBTAG00000018715	-3.22732	0.000370833	0.00130986
TY0_TY1	chr1	99444064	99444189	peak_5900	14.5593	+	ENSBTAG00000018727	-3.2126	6.40142e-06	4.14204e-05
TY0_TY1	chr16	51643129	51643279	peak_5903	23.9471	-	ENSBTAG00000018729	-3.53275	3.64025e-09	6.18305e-08
TY0_TY1	chr16	51641829	51642254	peak_5904	27.3029	-	ENSBTAG00000018729	-4.48777	2.54211e-10	6.03947e-09
TY0_TY1	chr1	45964098	45968581	peak_5905	7.80342	+	ENSBTAG00000018731	-3.51247	0.00155254	0.00447649
TY0_TY1	chr1	45968606	45968706	peak_5906	7.13823	+	ENSBTAG00000018731	-3.19508	0.00264725	0.00709872
TY0_TY1	chr19	18158846	18158946	peak_5909	14.1207	-	ENSBTAG00000018752	-2.84233	9.11703e-06	5.61353e-05
TY0_TY1	chr18	10438413	10438713	peak_5911	10.2808	-	ENSBTAG00000018770	-2.7735	0.00020933	0.000803823
TY0_TY1	chr18	10436938	10437088	peak_5912	14.5461	-	ENSBTAG00000018770	-3.06041	6.49351e-06	4.18005e-05
TY0_TY1	chr11	103788090	103788190	peak_5917	12.2312	+	ENSBTAG00000018799	-2.06019	4.30001e-05	0.000207984
TY0_TY1	chr16	26106475	26106675	peak_5922	18.006	+	ENSBTAG00000018824	-2.61083	4.00483e-07	3.79874e-06
TY0_TY1	chr12	52110252	52110327	peak_5933	6.66261	+	ENSBTAG00000018846	-2.22954	0.00390828	0.00987084
TY0_TY1	chr12	52112746	52112896	peak_5934	5.36493	+	ENSBTAG00000018846	-2.30096	0.0111041	0.0242659
TY0_TY1	chr12	52119855	52119955	peak_5935	42.317	-	ENSBTAG00000018848	-3.37667	2.57946e-15	1.82518e-13
TY0_TY1	chr12	52119505	52119780	peak_5936	14.5998	-	ENSBTAG00000018848	-2.80281	6.18084e-06	4.0275e-05
TY0_TY1	chr10	1174670	1174945	peak_5937	23.9542	-	ENSBTAG00000018852	-3.46685	3.59745e-09	6.15283e-08
TY0_TY1	chr10	1172395	1172445	peak_5938	13.6675	-	ENSBTAG00000018852	-4.36239	1.33492e-05	7.68543e-05
TY0_TY1	chr10	1169945	1170045	peak_5939	12.1716	-	ENSBTAG00000018852	-3.22996	4.52472e-05	0.000216756
TY0_TY1	chr10	1169695	1169745	peak_5940	9.33775	-	ENSBTAG00000018852	-2.01693	0.000450216	0.00154546
TY0_TY1	chr10	70631053	70633705	peak_5954	11.0447	+	ENSBTAG00000018898	-2.38538	0.000114168	0.000473396
TY0_TY1	chr10	70640841	70641066	peak_5955	33.9244	+	ENSBTAG00000018898	-2.87963	1.57293e-12	6.13374e-11
TY0_TY1	chr28	44156679	44157691	peak_5966	14.9616	+	ENSBTAG00000018915	-2.43796	4.59003e-06	3.13408e-05
TY0_TY1	chr15	15621692	15621892	peak_5971	16.5462	-	ENSBTAG00000018945	-2.07114	1.29222e-06	1.04497e-05
TY0_TY1	chr24	20959147	20960961	peak_5973	23.7011	-	ENSBTAG00000018954	-2.37553	4.38748e-09	7.33252e-08
TY0_TY1	chr26	15840797	15845975	peak_5974	19.7281	+	ENSBTAG00000018966	-3.34086	1.03413e-07	1.15145e-06
TY0_TY1	chr26	15846050	15846275	peak_5975	22.2908	+	ENSBTAG00000018966	-4.30902	1.37496e-08	1.94893e-07
TY0_TY1	chr4	65704796	65704921	peak_5978	19.6132	-	ENSBTAG00000018972	-3.06769	1.13833e-07	1.2469e-06
TY0_TY1	chr19	34904493	34904568	peak_5979	55.7223	+	ENSBTAG00000018973	-2.84389	1.24632e-19	1.68234e-17
TY0_TY1	chr13	38333760	38334035	peak_5981	16.4701	+	ENSBTAG00000018978,ENSBTAG00000051618	-2.74497	1.37098e-06	1.10155e-05
TY0_TY1	chr25	3791766	3791839	peak_5985	11.5369	+	ENSBTAG00000018999	-2.33817	7.64672e-05	0.000336542
TY0_TY1	chr29	36102815	36103140	peak_5988	9.04442	-	ENSBTAG00000019001	-2.39665	0.000568344	0.0018939
TY0_TY1	chr29	36101490	36101565	peak_5989	5.72812	-	ENSBTAG00000019001	-2.3063	0.00828877	0.0188653
TY0_TY1	chr3	42316391	42316616	peak_5992	12.5233	-	ENSBTAG00000019027	-2.56714	3.39592e-05	0.000169873
TY0_TY1	chr3	42298011	42298161	peak_5993	61.1029	+	ENSBTAG00000019029	-2.9738	2.11717e-21	4.03827e-19
TY0_TY1	chr3	43923576	43923801	peak_5994	9.4489	-	ENSBTAG00000019031	-2.01564	0.000410962	0.00143086
TY0_TY1	chr24	39934255	39934430	peak_5996	13.7111	+	ENSBTAG00000019036	-2.69451	1.28585e-05	7.45674e-05
TY0_TY1	chr1	10656633	10656808	peak_5998	9.76837	-	ENSBTAG00000019043	-2.84131	0.000317829	0.00114664
TY0_TY1	chr9	61031142	61031267	peak_6018	13.0948	-	ENSBTAG00000019110	-2.97839	2.13651e-05	0.000114303
TY0_TY1	chr10	67451590	67453870	peak_6019	10.3621	-	ENSBTAG00000019120	-2.61009	0.000196141	0.000759797
TY0_TY1	chr9	628176	628226	peak_6028	22.2081	+	ENSBTAG00000019139	-4.04655	1.46313e-08	2.06391e-07
TY0_TY1	chr9	634630	634855	peak_6030	27.5319	+	ENSBTAG00000019139	-3.43534	2.16131e-10	5.15309e-09
TY0_TY1	chr2	113851518	113851603	peak_6032	8.167	+	ENSBTAG00000019152	-3.07103	0.00116068	0.00347926
TY0_TY1	chr5	43896314	43896589	peak_6034	9.26989	-	ENSBTAG00000019155	-2.23339	0.000474853	0.00161989
TY0_TY1	chr5	43869261	43869336	peak_6035	18.7493	-	ENSBTAG00000019156	-2.49738	2.25541e-07	2.26938e-06
TY0_TY1	chr18	56165661	56165711	peak_6048	65.1353	-	ENSBTAG00000019183	-2.35094	1.01258e-22	2.46788e-20
TY0_TY1	chr8	96758092	96758167	peak_6050	12.1384	+	ENSBTAG00000019187	-3.17535	4.64143e-05	0.000221808
TY0_TY1	chr28	41728916	41729016	peak_6056	21.3759	+	ENSBTAG00000019194	-4.76483	2.80185e-08	3.67465e-07
TY0_TY1	chr13	42978103	42978328	peak_6057	10.8301	-	ENSBTAG00000019197	-3.09445	0.000135545	0.000549319
TY0_TY1	chr13	42965599	42965824	peak_6059	6.04254	-	ENSBTAG00000019197	-2.02967	0.00641146	0.015171
TY0_TY1	chr1	152462760	152462960	peak_6064	9.85226	+	ENSBTAG00000019202	-2.76282	0.00029722	0.00108187
TY0_TY1	chr29	42120938	42121013	peak_6066	10.8488	-	ENSBTAG00000019208	-2.00466	0.000133609	0.000542222
TY0_TY1	chr20	39219192	39219691	peak_6067	20.9249	-	ENSBTAG00000019211	-2.68797	4.0476e-08	5.02314e-07
TY0_TY1	chr24	35183812	35184037	peak_6071	51.1765	+	ENSBTAG00000019214	-3.2308	3.67234e-18	3.92941e-16
TY0_TY1	chr24	35186570	35186820	peak_6072	15.3836	-	ENSBTAG00000019215	-2.95058	3.25409e-06	2.33917e-05
TY0_TY1	chr23	39727610	39727710	peak_6075	21.1966	+	ENSBTAG00000019217	-3.28479	3.22467e-08	4.16077e-07
TY0_TY1	chr24	38881346	38882748	peak_6081	22.3898	-	ENSBTAG00000019251	-4.56976	1.26514e-08	1.81973e-07
TY0_TY1	chr2	19648821	19649021	peak_6082	20.495	+	ENSBTAG00000019255	-2.55952	5.66853e-08	6.76676e-07
TY0_TY1	chr16	65723302	65723552	peak_6083	13.7201	-	ENSBTAG00000019264	-2.81115	1.27614e-05	7.41021e-05
TY0_TY1	chr2	103350618	103350843	peak_6085	13.5011	+	ENSBTAG00000019274	-2.76289	1.53154e-05	8.625e-05
TY0_TY1	chr8	101964108	101964183	peak_6086	16.682	-	ENSBTAG00000019275	-5.20631	1.15487e-06	9.51063e-06
TY0_TY1	chr26	36465389	36465789	peak_6092	13.3067	-	ENSBTAG00000019297	-2.54383	1.80201e-05	9.86944e-05
TY0_TY1	chr19	21282516	21282741	peak_6105	7.31236	+	ENSBTAG00000019341	-2.20672	0.0023018	0.00629159
TY0_TY1	chr19	21290734	21290984	peak_6106	6.72546	-	ENSBTAG00000019349	-2.77376	0.00371798	0.00945004
TY0_TY1	chr6	46455230	46455580	peak_6107	32.0358	+	ENSBTAG00000019353	-3.27849	6.60077e-12	2.27118e-10
TY0_TY1	chr6	72211503	72350937	peak_6110	19.4275	-	ENSBTAG00000019362	-3.1665	1.31899e-07	1.41824e-06
TY0_TY1	chr29	22641531	22641581	peak_6119	4.59253	-	ENSBTAG00000019394	-2.0682	0.0207432	0.0414486
TY0_TY1	chr29	22555606	22555831	peak_6120	9.86783	-	ENSBTAG00000019394	-3.36889	0.000292142	0.00107025
TY0_TY1	chr1	2242547	2285543	peak_6122	11.7334	-	ENSBTAG00000019404	-2.74071	6.47691e-05	0.000293687
TY0_TY1	chr4	31943841	31944066	peak_6123	9.37723	-	ENSBTAG00000019406	-2.79103	0.000434604	0.00150374
TY0_TY1	chr5	65573217	65573392	peak_6124	10.3114	-	ENSBTAG00000019409	-2.20609	0.000204412	0.000786972
TY0_TY1	chr6	111366486	111366586	peak_6133	21.7919	-	ENSBTAG00000019451	-2.6181	2.02147e-08	2.7541e-07
TY0_TY1	chr11	36425632	36425682	peak_6137	10.3305	-	ENSBTAG00000019458	-2.86045	0.000201285	0.000776637
TY0_TY1	chr7	54346109	54346209	peak_6141	11.0577	-	ENSBTAG00000019472	-2.79485	0.000113031	0.000469125
TY0_TY1	chr22	16631893	16632018	peak_6143	25.8099	-	ENSBTAG00000019479	-2.05455	8.23454e-10	1.7e-08
TY0_TY1	chr13	12772940	12772990	peak_6144	23.0482	+	ENSBTAG00000019488	-3.34314	7.28989e-09	1.15289e-07
TY0_TY1	chr12	17897177	17897352	peak_6146	21.7561	-	ENSBTAG00000019502	-2.52498	2.07872e-08	2.82333e-07
TY0_TY1	chr26	51984752	51984852	peak_6149	7.65808	+	ENSBTAG00000019519	-2.15661	0.00174869	0.00495094
TY0_TY1	chr11	72282679	72282754	peak_6153	10.3679	+	ENSBTAG00000019522	-2.11484	0.000195096	0.000756751
TY0_TY1	chr22	23146829	23147054	peak_6157	23.3474	+	ENSBTAG00000019536	-3.73079	5.77721e-09	9.36955e-08
TY0_TY1	chr28	44335665	44335915	peak_6158	15.0472	+	ENSBTAG00000019537	-2.3438	4.25503e-06	2.95361e-05
TY0_TY1	chr8	74814056	74814879	peak_6167	14.7849	-	ENSBTAG00000019564	-2.18535	5.3255e-06	3.54252e-05
TY0_TY1	chr14	69175754	69176329	peak_6170	9.23224	-	ENSBTAG00000019581	-2.17568	0.000489415	0.00166271
TY0_TY1	chr25	17301667	17301967	peak_6172	13.8132	-	ENSBTAG00000019593	-2.16243	1.17341e-05	6.94702e-05
TY0_TY1	chr5	88562486	88562686	peak_6174	10.7684	+	ENSBTAG00000019603	-2.36578	0.000142186	0.000573319
TY0_TY1	chr5	97017439	97017514	peak_6178	28.9058	-	ENSBTAG00000019608	-2.92721	7.41019e-11	1.98829e-09
TY0_TY1	chr3	29752631	29753006	peak_6179	9.25097	-	ENSBTAG00000019611	-2.42927	0.000481868	0.00164127
TY0_TY1	chr3	29704260	29704335	peak_6181	11.7164	-	ENSBTAG00000019611	-2.75589	6.57079e-05	0.000297176
TY0_TY1	chr3	29704135	29704210	peak_6182	10.086	-	ENSBTAG00000019611	-2.53725	0.000244427	0.000920035
TY0_TY1	chr3	29696462	29696712	peak_6183	41.8334	+	ENSBTAG00000019615	-4.38957	3.69405e-15	2.5521e-13
TY0_TY1	chr16	64959436	64960036	peak_6185	9.31071	+	ENSBTAG00000019630	-2.36005	0.000459631	0.0015747
TY0_TY1	chr6	91614899	91615124	peak_6187	27.7372	+	ENSBTAG00000019633	-2.1612	1.83899e-10	4.46961e-09
TY0_TY1	chr6	91646897	91647122	peak_6189	12.5176	+	ENSBTAG00000019633	-2.36412	3.41321e-05	0.000170544
TY0_TY1	chr15	74352852	74352950	peak_6191	18.85	+	ENSBTAG00000019644	-3.13071	2.08159e-07	2.11633e-06
TY0_TY1	chr3	93582603	93582878	peak_6210	7.63489	-	ENSBTAG00000019680	-2.62467	0.00178219	0.00503118
TY0_TY1	chr8	51126935	51126985	peak_6214	16.8377	-	ENSBTAG00000019687	-3.92453	1.01688e-06	8.53792e-06
TY0_TY1	chr3	105899311	105899561	peak_6216	18.7872	-	ENSBTAG00000019695	-3.48126	2.1919e-07	2.21054e-06
TY0_TY1	chr3	105896611	105896861	peak_6217	42.6744	-	ENSBTAG00000019695	-3.05573	1.98106e-15	1.42474e-13
TY0_TY1	chr3	105895011	105895386	peak_6218	18.0023	-	ENSBTAG00000019695	-2.59733	4.01968e-07	3.80872e-06
TY0_TY1	chr7	43843304	43843454	peak_6224	14.559	+	ENSBTAG00000019714	-2.66288	6.42053e-06	4.14299e-05
TY0_TY1	chr9	50371766	50371991	peak_6230	17.1086	+	ENSBTAG00000019730	-2.21017	8.20187e-07	7.07603e-06
TY0_TY1	chr22	44383668	44383868	peak_6233	16.6894	+	ENSBTAG00000019748	-2.67972	1.14635e-06	9.46195e-06
TY0_TY1	chr22	44394303	44394528	peak_6234	16.8628	+	ENSBTAG00000019748	-2.8134	9.95526e-07	8.39073e-06
TY0_TY1	chr22	44401235	44401460	peak_6235	36.7374	+	ENSBTAG00000019748	-4.67325	1.8702e-13	8.72824e-12
TY0_TY1	chr22	44401510	44401710	peak_6236	69.9117	+	ENSBTAG00000019748	-3.30718	2.97625e-24	9.0047e-22
TY0_TY1	chr17	56835795	56835995	peak_6240	9.97045	-	ENSBTAG00000019757	-2.28638	0.000268993	0.00099677
TY0_TY1	chr2	73072195	73072420	peak_6246	21.4163	-	ENSBTAG00000019781	-3.04387	2.72037e-08	3.57313e-07
TY0_TY1	chr10	75711483	75794203	peak_6247	25.2435	-	ENSBTAG00000019784	-2.76978	1.29402e-09	2.51746e-08
TY0_TY1	chr10	75640987	75646225	peak_6248	13.631	-	ENSBTAG00000019784	-2.44729	1.38077e-05	7.88218e-05
TY0_TY1	chr19	10358616	10362500	peak_6255	29.6718	+	ENSBTAG00000019806	-2.52248	4.14435e-11	1.16921e-09
TY0_TY1	chr10	77837712	77837987	peak_6257	41.0042	+	ENSBTAG00000019819	-4.37047	7.08005e-15	4.53434e-13
TY0_TY1	chr11	15929774	15929999	peak_6263	30.1766	+	ENSBTAG00000019839	-3.14141	2.74308e-11	8.24042e-10
TY0_TY1	chr17	63982580	63982780	peak_6265	8.52353	+	ENSBTAG00000019846	-2.63922	0.000863801	0.00271746
TY0_TY1	chr19	48732716	48733173	peak_6268	7.95915	-	ENSBTAG00000019853	-2.01516	0.00136848	0.00401843
TY0_TY1	chrX	123763548	123763627	peak_6269	9.926	+	ENSBTAG00000019855	-2.22828	0.000278489	0.00102796
TY0_TY1	chr17	13149352	13149552	peak_6271	12	+	ENSBTAG00000019857	-2.44349	5.19499e-05	0.000244139
TY0_TY1	chr18	39164339	39164439	peak_6277	14.3536	-	ENSBTAG00000019883	-2.10415	7.54585e-06	4.77686e-05
TY0_TY1	chr18	39164239	39164314	peak_6278	8.56289	-	ENSBTAG00000019883	-2.07669	0.000834225	0.00264432
TY0_TY1	chr3	25251270	25251370	peak_6296	11.3665	-	ENSBTAG00000019937	-2.83787	8.75831e-05	0.000378747
TY0_TY1	chr18	16984351	16984401	peak_6297	33.9191	-	ENSBTAG00000019938	-3.19144	1.58582e-12	6.15664e-11
TY0_TY1	chrX	39338859	39339084	peak_6299	6.25842	+	ENSBTAG00000019942	-2.11776	0.0053983	0.0130625
TY0_TY1	chr5	25122858	25123108	peak_6300	97.7176	+	ENSBTAG00000019944	-3.69402	5.68625e-33	3.83778e-30
TY0_TY1	chr1	130954292	130954567	peak_6301	17.6877	+	ENSBTAG00000019949	-2.98594	5.1395e-07	4.73676e-06
TY0_TY1	chr1	130823894	130824294	peak_6302	20.9503	-	ENSBTAG00000019952	-2.16416	3.96405e-08	4.9355e-07
TY0_TY1	chr12	86741931	86742081	peak_6303	12.3187	-	ENSBTAG00000019961	-2.96753	4.02466e-05	0.000195745
TY0_TY1	chr12	86810336	86810411	peak_6304	13.1114	-	ENSBTAG00000019964	-3.62924	2.10435e-05	0.000112996
TY0_TY1	chr4	91619192	91619417	peak_6318	22.1669	-	ENSBTAG00000020004	-2.55203	1.51761e-08	2.12369e-07
TY0_TY1	chr4	91618467	91618692	peak_6319	8.88486	-	ENSBTAG00000020004	-2.46323	0.000646866	0.00211539
TY0_TY1	chr14	23244340	23244440	peak_6323	13.4535	+	ENSBTAG00000020034	-2.51847	1.59411e-05	8.91441e-05
TY0_TY1	chr21	54706006	54706206	peak_6327	21.4279	-	ENSBTAG00000020042	-4.08403	2.69448e-08	3.54443e-07
TY0_TY1	chr21	54699161	54699436	peak_6328	15.2325	-	ENSBTAG00000020042	-2.98413	3.67833e-06	2.59757e-05
TY0_TY1	chr25	22576404	22576604	peak_6330	12.9086	-	ENSBTAG00000020043	-2.73922	2.4754e-05	0.000130055
TY0_TY1	chr23	20463816	20463941	peak_6335	34.8982	-	ENSBTAG00000020054	-2.20699	7.47507e-13	3.12316e-11
TY0_TY1	chr23	20418221	20418471	peak_6337	16.3008	-	ENSBTAG00000020054	-3.31095	1.57277e-06	1.23873e-05
TY0_TY1	chr11	80823660	80823910	peak_6339	7.10651	-	ENSBTAG00000020059	-2.53993	0.00271767	0.00725648
TY0_TY1	chr27	24280825	24281000	peak_6345	7.24546	+	ENSBTAG00000020084	-2.31337	0.00242382	0.00659022
TY0_TY1	chr10	30065005	30065205	peak_6351	5.62788	-	ENSBTAG00000020100	-2.52999	0.00896814	0.0202227
TY0_TY1	chr23	28666495	28666766	peak_6354	8.70682	-	ENSBTAG00000020116	-2.62183	0.000743013	0.00239324
TY0_TY1	chr7	19975304	19975504	peak_6359	32.7925	+	ENSBTAG00000020117	-3.60725	3.72294e-12	1.34424e-10
TY0_TY1	chr1	7170732	7170782	peak_6361	32.0467	+	ENSBTAG00000020121	-2.50856	6.5001e-12	2.25416e-10
TY0_TY1	chr14	36655087	36655312	peak_6373	36.6353	+	ENSBTAG00000020143	-4.2875	2.0288e-13	9.36877e-12
TY0_TY1	chr3	8374053	8374103	peak_6376	14.0819	-	ENSBTAG00000020153	-2.63731	9.41159e-06	5.76657e-05
TY0_TY1	chr3	32223591	32224287	peak_6388	6.94226	+	ENSBTAG00000020172	-2.90372	0.00311118	0.00813152
TY0_TY1	chr21	66815607	66815782	peak_6393	19.951	+	ENSBTAG00000020192	-2.34501	8.69228e-08	9.86624e-07
TY0_TY1	chr21	66817082	66817307	peak_6394	12.6532	+	ENSBTAG00000020192	-2.46911	3.05559e-05	0.000155242
TY0_TY1	chr10	7962730	7962780	peak_6399	13.3613	+	ENSBTAG00000020199	-2.56693	1.72311e-05	9.50257e-05
TY0_TY1	chr26	34591266	34591516	peak_6405	41.3433	-	ENSBTAG00000020233	-2.54956	5.3928e-15	3.58458e-13
TY0_TY1	chr11	36573366	36573416	peak_6409	5.14517	-	ENSBTAG00000020262	-2.08228	0.0132565	0.0282585
TY0_TY1	chr16	4870095	4870345	peak_6416	20.3581	-	ENSBTAG00000020273	-2.96827	6.27531e-08	7.44049e-07
TY0_TY1	chr24	24927081	24927331	peak_6419	17.653	+	ENSBTAG00000020286	-3.30399	5.28093e-07	4.85182e-06
TY0_TY1	chr2	26320975	26321305	peak_6420	12.8728	-	ENSBTAG00000020296	-2.41184	2.54971e-05	0.00013332
TY0_TY1	chr21	21906391	21906591	peak_6421	14.2899	-	ENSBTAG00000020301	-2.33242	7.9374e-06	4.99231e-05
TY0_TY1	chr21	21895977	21896252	peak_6422	25.5812	-	ENSBTAG00000020301	-2.99827	9.86175e-10	1.99208e-08
TY0_TY1	chr19	14648904	14649079	peak_6432	10.135	-	ENSBTAG00000020316	-2.65636	0.000235261	0.00088935
TY0_TY1	chr10	85319439	85319714	peak_6434	7.51511	+	ENSBTAG00000020327	-2.01425	0.00196139	0.00546672
TY0_TY1	chr15	82812804	82812854	peak_6435	7.74125	-	ENSBTAG00000020332	-2.06552	0.00163475	0.0046736
TY0_TY1	chr19	15119177	15119677	peak_6438	13.5008	-	ENSBTAG00000020340	-2.4442	1.53282e-05	8.62665e-05
TY0_TY1	chr3	34363310	34363560	peak_6452	12.2106	+	ENSBTAG00000020384	-2.5851	4.3812e-05	0.00021098
TY0_TY1	chr14	15594296	15594421	peak_6455	14.6858	-	ENSBTAG00000020399	-3.82339	5.76901e-06	3.7944e-05
TY0_TY1	chr14	15594171	15594271	peak_6456	13.5575	-	ENSBTAG00000020399	-3.37714	1.46244e-05	8.2944e-05
TY0_TY1	chr14	15594046	15594096	peak_6457	18.7296	-	ENSBTAG00000020399	-3.37421	2.29166e-07	2.30057e-06
TY0_TY1	chr14	15593646	15593846	peak_6458	43.3045	-	ENSBTAG00000020399	-3.50326	1.19606e-15	9.20548e-14
TY0_TY1	chr14	15593321	15593446	peak_6459	19.2889	-	ENSBTAG00000020399	-4.22221	1.4644e-07	1.5612e-06
TY0_TY1	chr12	36176722	36176772	peak_6460	9.87	-	ENSBTAG00000020403	-2.16224	0.000291337	0.00106864
TY0_TY1	chr12	36176122	36176347	peak_6461	22.5448	-	ENSBTAG00000020403	-2.78848	1.11949e-08	1.63434e-07
TY0_TY1	chr12	36133287	36133412	peak_6462	17.355	-	ENSBTAG00000020403	-2.03799	6.69679e-07	5.96524e-06
TY0_TY1	chr9	53250322	53255735	peak_6463	9.94478	-	ENSBTAG00000020410	-2.19152	0.000274541	0.00101467
TY0_TY1	chr9	53248364	53249233	peak_6464	26.2657	-	ENSBTAG00000020410	-3.32878	5.69289e-10	1.23944e-08
TY0_TY1	chr12	74672463	74672663	peak_6466	15.856	+	ENSBTAG00000020412	-3.1645	2.21179e-06	1.68603e-05
TY0_TY1	chr19	26081718	26082008	peak_6475	14.1117	+	ENSBTAG00000020431	-2.04326	9.19383e-06	5.64892e-05
TY0_TY1	chr19	26069958	26070008	peak_6476	15.9586	-	ENSBTAG00000020432	-2.98373	2.03852e-06	1.57033e-05
TY0_TY1	chr19	26069583	26069633	peak_6477	6.47397	-	ENSBTAG00000020432	-2.36147	0.00455808	0.0112497
TY0_TY1	chr19	26069208	26069558	peak_6478	19.0935	-	ENSBTAG00000020432	-2.72992	1.70326e-07	1.78761e-06
TY0_TY1	chr25	36983604	36983654	peak_6482	9.03709	+	ENSBTAG00000020440	-2.93172	0.000571888	0.00190355
TY0_TY1	chr3	100071238	100071313	peak_6486	15.4959	-	ENSBTAG00000020444	-3.44953	2.9621e-06	2.16399e-05
TY0_TY1	chr3	83122335	83122535	peak_6488	32.8422	-	ENSBTAG00000020451	-3.19591	3.58192e-12	1.29867e-10
TY0_TY1	chr3	83118601	83118801	peak_6489	72.6013	-	ENSBTAG00000020451	-2.84165	4.13611e-25	1.39578e-22
TY0_TY1	chr1	144025604	144025754	peak_6492	55.5164	+	ENSBTAG00000020456	-3.46811	1.50384e-19	1.9404e-17
TY0_TY1	chr5	107236306	107236406	peak_6494	14.2382	-	ENSBTAG00000020472	-3.2883	8.28639e-06	5.17472e-05
TY0_TY1	chr7	37445931	37446081	peak_6506	27.0545	+	ENSBTAG00000020489	-2.13593	3.09903e-10	7.17437e-09
TY0_TY1	chr23	33066824	33067149	peak_6509	112.83	+	ENSBTAG00000020496	-3.41123	9.87752e-38	1.08332e-34
TY0_TY1	chr17	52320432	52320507	peak_6510	24.401	-	ENSBTAG00000020503	-3.27717	2.50045e-09	4.51419e-08
TY0_TY1	chr14	80891012	80891212	peak_6517	6.63552	+	ENSBTAG00000020523	-2.65578	0.00399499	0.010058
TY0_TY1	chr6	36286760	36291900	peak_6521	27.9804	-	ENSBTAG00000020538	-3.32459	1.53216e-10	3.77617e-09
TY0_TY1	chrX	119252996	119253046	peak_6535	8.13629	+	ENSBTAG00000020561	-2.20614	0.00118889	0.00355412
TY0_TY1	chrX	119269018	119269365	peak_6537	9.71176	+	ENSBTAG00000020561	-2.10971	0.00033245	0.00119252
TY0_TY1	chr7	30617656	30617706	peak_6541	11.7545	-	ENSBTAG00000020578	-4.04279	6.36005e-05	0.000289435
TY0_TY1	chr7	30617481	30617606	peak_6542	15.3085	-	ENSBTAG00000020578	-4.26426	3.46578e-06	2.46424e-05
TY0_TY1	chr6	71743793	71744043	peak_6543	15.8526	-	ENSBTAG00000020583	-3.67219	2.21952e-06	1.68999e-05
TY0_TY1	chr26	17182890	17183398	peak_6544	20.2278	+	ENSBTAG00000020589	-3.75144	6.94279e-08	8.14363e-07
TY0_TY1	chr17	18573082	18573382	peak_6545	29.8298	+	ENSBTAG00000020594	-3.24764	3.61905e-11	1.04797e-09
TY0_TY1	chr29	9925915	9926140	peak_6546	9.26591	-	ENSBTAG00000020596	-2.0479	0.000476348	0.00162436
TY0_TY1	chr11	28633059	28633259	peak_6556	8.57448	+	ENSBTAG00000020614	-2.42602	0.000826949	0.00262316
TY0_TY1	chr8	82671495	82671695	peak_6563	19.865	+	ENSBTAG00000020626	-3.04295	9.2975e-08	1.04719e-06
TY0_TY1	chr8	82672270	82672520	peak_6564	19.9405	+	ENSBTAG00000020626	-3.97992	8.78953e-08	9.93862e-07
TY0_TY1	chr8	82711278	82711528	peak_6565	14.029	+	ENSBTAG00000020626	-3.38016	9.8381e-06	5.98195e-05
TY0_TY1	chr29	25804578	25808130	peak_6567	17.1932	-	ENSBTAG00000020642	-3.72263	7.62105e-07	6.67337e-06
TY0_TY1	chr29	25801569	25804528	peak_6568	24.1655	-	ENSBTAG00000020642	-2.01397	3.00432e-09	5.31449e-08
TY0_TY1	chr29	25774214	25774464	peak_6569	21.6869	-	ENSBTAG00000020642	-3.26871	2.2011e-08	2.96203e-07
TY0_TY1	chr6	68534411	68534511	peak_6571	17.1855	+	ENSBTAG00000020647	-2.4819	7.68458e-07	6.70891e-06
TY0_TY1	chr6	68534536	68534636	peak_6572	29.9231	+	ENSBTAG00000020647	-2.92326	3.35874e-11	9.8232e-10
TY0_TY1	chr7	88349288	88349338	peak_6587	11.6671	-	ENSBTAG00000020701	-3.15694	6.86751e-05	0.000307501
TY0_TY1	chr18	1762016	1762066	peak_6588	9.32589	-	ENSBTAG00000020714	-2.65291	0.000454286	0.00155821
TY0_TY1	chr25	16453208	16454237	peak_6593	9.70513	-	ENSBTAG00000020735	-2.08902	0.000334582	0.00119802
TY0_TY1	chr25	16448242	16448492	peak_6595	9.95308	-	ENSBTAG00000020735	-2.2497	0.00027262	0.00100884
TY0_TY1	chr8	54183701	54183976	peak_6597	13.7602	+	ENSBTAG00000020752	-2.49198	1.23382e-05	7.20742e-05
TY0_TY1	chr5	26540968	26541193	peak_6601	42.0533	-	ENSBTAG00000020757,ENSBTAG00000053393	-2.79225	3.14671e-15	2.19121e-13
TY0_TY1	chr1	3501919	3502144	peak_6603	25.2561	-	ENSBTAG00000020762	-2.40029	1.27504e-09	2.49548e-08
TY0_TY1	chr15	60729726	60729951	peak_6612	7.49558	-	ENSBTAG00000020793	-2.38804	0.00199128	0.00554122
TY0_TY1	chr13	28156156	28178775	peak_6616	17.7534	-	ENSBTAG00000020800	-4.53136	4.88992e-07	4.52575e-06
TY0_TY1	chr21	65192644	65192894	peak_6622	19.879	+	ENSBTAG00000020819	-2.35847	9.1961e-08	1.0371e-06
TY0_TY1	chr7	98080612	98081012	peak_6630	20.6735	-	ENSBTAG00000020860	-4.08037	4.93326e-08	5.97927e-07
TY0_TY1	chr12	87095661	87095711	peak_6632	8.27349	+	ENSBTAG00000020861	-2.94573	0.00106189	0.0032317
TY0_TY1	chr25	40822350	40822575	peak_6640	9.62664	-	ENSBTAG00000020898	-2.26227	0.000356116	0.00126501
TY0_TY1	chr18	19118540	19118615	peak_6648	13.3564	+	ENSBTAG00000020936	-3.34155	1.73005e-05	9.53482e-05
TY0_TY1	chr10	73917521	73917746	peak_6650	9.95087	+	ENSBTAG00000020937	-2.96039	0.000273153	0.00101039
TY0_TY1	chr11	48300407	48300682	peak_6652	38.4539	+	ENSBTAG00000020947	-3.78489	4.99472e-14	2.65598e-12
TY0_TY1	chr11	48301082	48301332	peak_6653	19.0808	+	ENSBTAG00000020947	-2.74566	1.72144e-07	1.80342e-06
TY0_TY1	chr3	53315492	53315592	peak_6655	14.4788	-	ENSBTAG00000020958	-3.33412	6.86856e-06	4.37971e-05
TY0_TY1	chr3	53314817	53314867	peak_6657	10.2467	-	ENSBTAG00000020958	-2.24561	0.000215189	0.000823045
TY0_TY1	chr3	53314042	53314542	peak_6659	9.97045	-	ENSBTAG00000020958	-2.10121	0.000269017	0.00099677
TY0_TY1	chr22	50006774	50006824	peak_6662	18.1568	+	ENSBTAG00000020963,ENSBTAG00000020965	7.22665	3.55446e-07	3.4219e-06
TY0_TY1	chr19	17817035	17817147	peak_6668	7.85014	+	ENSBTAG00000020994	-2.22903	0.00149813	0.00433384
TY0_TY1	chr2	44670344	44670594	peak_6677	15.027	-	ENSBTAG00000021020	-3.0698	4.32179e-06	2.99521e-05
TY0_TY1	chr2	44669619	44669844	peak_6678	22.155	-	ENSBTAG00000021020	-2.94219	1.53284e-08	2.14135e-07
TY0_TY1	chr2	44667944	44668169	peak_6679	11.6007	-	ENSBTAG00000021020	-2.62323	7.25508e-05	0.000321983
TY0_TY1	chr3	106713208	106713408	peak_6680	11.0698	-	ENSBTAG00000021024	-2.58159	0.000111825	0.000465222
TY0_TY1	chr3	19965985	19966177	peak_6687	14.4469	+	ENSBTAG00000021035	-2.02885	7.03244e-06	4.47769e-05
TY0_TY1	chr7	17067510	17077066	peak_6688	9.88646	+	ENSBTAG00000021039	-2.1143	0.000287673	0.00105653
TY0_TY1	chr7	17098409	17098633	peak_6689	13.3154	+	ENSBTAG00000021039	-2.07044	1.79006e-05	9.81011e-05
TY0_TY1	chr23	37488321	37488721	peak_6690	9.09259	-	ENSBTAG00000021045	-2.40799	0.000546758	0.00183171
TY0_TY1	chr3	58374907	58375132	peak_6692	26.4181	+	ENSBTAG00000021051	-3.82084	5.03333e-10	1.11521e-08
TY0_TY1	chr26	23279253	23279452	peak_6700	22.508	+	ENSBTAG00000021071	-3.46464	1.15607e-08	1.67659e-07
TY0_TY1	chr5	111657138	111657563	peak_6708	21.5479	+	ENSBTAG00000021076	-3.64107	2.45341e-08	3.26155e-07
TY0_TY1	chr23	25607626	25609397	peak_6709	8.26718	+	ENSBTAG00000021077	-4.69525	0.00106765	0.00324587
TY0_TY1	chr3	102754634	102754684	peak_6711	5.76606	-	ENSBTAG00000021082	-3.00873	0.00802549	0.0183757
TY0_TY1	chr9	84660742	84660792	peak_6716	6.57361	+	ENSBTAG00000021107	-2.25323	0.00420386	0.010499
TY0_TY1	chr9	84660817	84661042	peak_6717	8.44008	+	ENSBTAG00000021107	-2.31945	0.00092672	0.00287926
TY0_TY1	chr26	14310584	14345640	peak_6719	8.10629	+	ENSBTAG00000021116	-2.44807	0.00121884	0.0036288
TY0_TY1	chr27	13763580	13764030	peak_6725	11.2576	+	ENSBTAG00000021133	-2.11164	9.58494e-05	0.000408442
TY0_TY1	chr8	77242720	77242795	peak_6727	15.1821	+	ENSBTAG00000021135	-2.97409	3.83224e-06	2.68993e-05
TY0_TY1	chr8	77243495	77243695	peak_6728	8.1781	+	ENSBTAG00000021135	-2.91781	0.00114942	0.0034526
TY0_TY1	chr11	48138954	48140466	peak_6730	23.0076	-	ENSBTAG00000021140	-2.86952	7.52777e-09	1.18579e-07
TY0_TY1	chr11	48138454	48138529	peak_6732	10.4057	-	ENSBTAG00000021140	-2.16401	0.00018946	0.00073717
TY0_TY1	chr1	155432467	155432542	peak_6735	12.0611	-	ENSBTAG00000021158	-2.65712	4.95024e-05	0.000234016
TY0_TY1	chr1	155432192	155432242	peak_6736	8.49733	-	ENSBTAG00000021158	-2.50924	0.000882708	0.00276725
TY0_TY1	chr12	21583149	21583249	peak_6737	21.8108	-	ENSBTAG00000021162	-2.58188	1.98905e-08	2.71837e-07
TY0_TY1	chr12	21582354	21582529	peak_6738	18.4177	-	ENSBTAG00000021162	-2.87494	2.89682e-07	2.85581e-06
TY0_TY1	chr2	5031451	5031651	peak_6739	6.69008	+	ENSBTAG00000021172	-2.55675	0.00382399	0.00968467
TY0_TY1	chr3	94458325	94458400	peak_6740	37.2349	+	ENSBTAG00000021174,ENSBTAG00000036394	-2.879	1.26835e-13	6.18251e-12
TY0_TY1	chr4	56534712	56539909	peak_6741	24.3656	+	ENSBTAG00000021182	-3.25185	2.58354e-09	4.62613e-08
TY0_TY1	chr11	88605229	88605429	peak_6742	17.2035	-	ENSBTAG00000021187	-3.36754	7.55163e-07	6.6258e-06
TY0_TY1	chr9	89878747	89878922	peak_6744	12.3217	-	ENSBTAG00000021193	-3.2736	4.01412e-05	0.00019534
TY0_TY1	chr21	68222656	68222806	peak_6746	45.7281	+	ENSBTAG00000021199	-2.36001	1.95553e-16	1.71579e-14
TY0_TY1	chr2	89605322	89605372	peak_6747	34.3198	-	ENSBTAG00000021201	-2.77455	1.17467e-12	4.66359e-11
TY0_TY1	chr16	46978335	46978535	peak_6748	10.891	+	ENSBTAG00000021202	-5.41442	0.000128856	0.000526587
TY0_TY1	chr6	110782022	110782272	peak_6752	28.7321	-	ENSBTAG00000021214	-3.97341	8.43498e-11	2.24268e-09
TY0_TY1	chr6	110770211	110781922	peak_6753	8.52418	-	ENSBTAG00000021214	-2.58665	0.000863102	0.00271623
TY0_TY1	chr3	19368710	19368785	peak_6771	16.7596	+	ENSBTAG00000021289	-2.91018	1.08162e-06	9.01246e-06
TY0_TY1	chr21	55206245	55206495	peak_6773	19.4725	-	ENSBTAG00000021304	-2.67578	1.27062e-07	1.37466e-06
TY0_TY1	chr5	28055199	28055349	peak_6780	12.5824	-	ENSBTAG00000021339	-3.6115	3.23349e-05	0.00016305
TY0_TY1	chr15	30915814	30915989	peak_6782	9.42569	+	ENSBTAG00000021342	-2.47362	0.000418454	0.00145407
TY0_TY1	chr15	31089133	31089283	peak_6784	12.8269	+	ENSBTAG00000021343	-3.44971	2.64467e-05	0.000137629
TY0_TY1	chr26	17503699	17503949	peak_6786	20.0877	+	ENSBTAG00000021357	-3.32446	7.79419e-08	8.97457e-07
TY0_TY1	chr26	17504474	17504549	peak_6787	9.8546	+	ENSBTAG00000021357	-2.15006	0.000295941	0.00108011
TY0_TY1	chr9	68290859	68291084	peak_6789	13.5405	-	ENSBTAG00000021361	-5.75089	1.48357e-05	8.39254e-05
TY0_TY1	chr8	63176823	63179404	peak_6790	12.1335	+	ENSBTAG00000021367	-3.06783	4.65969e-05	0.000222559
TY0_TY1	chrX	5172847	5173072	peak_6795	12.2399	-	ENSBTAG00000021410	-2.90442	4.26732e-05	0.000206745
TY0_TY1	chr28	35823314	35823364	peak_6796	17.7536	+	ENSBTAG00000021416	-3.34637	4.88421e-07	4.52524e-06
TY0_TY1	chr9	56958629	56958679	peak_6799	5.53458	+	ENSBTAG00000021420	-2.2605	0.00966075	0.0215738
TY0_TY1	chr5	109972667	109972717	peak_6802	7.97873	+	ENSBTAG00000021435	-3.21858	0.00134868	0.00396427
TY0_TY1	chrX	73135898	73136023	peak_6803	6.11989	-	ENSBTAG00000021437	-2.6601	0.00602968	0.0143791
TY0_TY1	chr3	20357372	20357622	peak_6810	9.90471	-	ENSBTAG00000021487	-2.50124	0.000283105	0.00104325
TY0_TY1	chr2	70609717	70609967	peak_6812	8.7033	-	ENSBTAG00000021494	-2.84451	0.000745696	0.00239908
TY0_TY1	chr7	46251444	46253277	peak_6825	7.44035	+	ENSBTAG00000021519	-3.03753	0.00208343	0.00575748
TY0_TY1	chr7	46256736	46256811	peak_6826	22.9333	+	ENSBTAG00000021519	-2.55925	8.01114e-09	1.24849e-07
TY0_TY1	chr7	46257111	46257161	peak_6827	19.9724	+	ENSBTAG00000021519	-2.07062	8.50904e-08	9.72113e-07
TY0_TY1	chr3	48240670	48242949	peak_6830	8.10198	-	ENSBTAG00000021537	-2.48881	0.00122373	0.00363967
TY0_TY1	chr7	80585829	80585879	peak_6842	9.05853	+	ENSBTAG00000021577	-3.95546	0.000561318	0.00187548
TY0_TY1	chr7	80586554	80586779	peak_6844	25.3829	+	ENSBTAG00000021577	-3.63257	1.15139e-09	2.28558e-08
TY0_TY1	chr8	44895713	44895863	peak_6849	10.2101	+	ENSBTAG00000021586	-2.64252	0.000221106	0.000844206
TY0_TY1	chr2	97949035	97949110	peak_6853	33.5823	-	ENSBTAG00000021600	-5.10001	2.04714e-12	7.77557e-11
TY0_TY1	chr5	67651674	67651799	peak_6858	7.52492	+	ENSBTAG00000021633	-2.09047	0.00194699	0.00542967
TY0_TY1	chr2	22331311	22331536	peak_6859	25.8777	+	ENSBTAG00000021636	-2.52389	7.80117e-10	1.62198e-08
TY0_TY1	chr22	56317238	56317388	peak_6860	5.35113	+	ENSBTAG00000021645	-2.31419	0.0112443	0.024499
TY0_TY1	chr2	117811721	117811771	peak_6863	18.8518	-	ENSBTAG00000021653	-3.05981	2.07659e-07	2.11369e-06
TY0_TY1	chr5	62866933	62867133	peak_6867	36.7859	+	ENSBTAG00000021661	-3.04135	1.79879e-13	8.43991e-12
TY0_TY1	chr16	37440401	37440726	peak_6869	6.23415	-	ENSBTAG00000021671	-2.72559	0.0055005	0.0132842
TY0_TY1	chr19	10094806	10100435	peak_6874	10.7187	-	ENSBTAG00000021680	-2.78986	0.000147846	0.000593412
TY0_TY1	chr22	42923501	42923651	peak_6887	73.0226	+	ENSBTAG00000021724	-3.34524	2.96985e-25	1.0423e-22
TY0_TY1	chr2	16875540	16875835	peak_6889	12.643	+	ENSBTAG00000021726	-3.24573	3.08259e-05	0.000156339
TY0_TY1	chr3	66672759	66707306	peak_6894	137.999	-	ENSBTAG00000021752	-5.65399	3.27243e-46	2.87123e-42
TY0_TY1	chr3	66664209	66664434	peak_6895	115.235	-	ENSBTAG00000021752	-4.91486	1.39842e-38	2.04495e-35
TY0_TY1	chr7	51533799	51534024	peak_6899	8.52574	-	ENSBTAG00000021766	-2.12833	0.000861237	0.00271328
TY0_TY1	chr2	112587000	112587325	peak_6900	46.9448	-	ENSBTAG00000021769	-3.62453	7.90905e-17	7.38234e-15
TY0_TY1	chr25	12872035	12872110	peak_6904	10.6975	+	ENSBTAG00000021773	-3.48851	0.000150321	0.000602176
TY0_TY1	chr25	12872160	12872660	peak_6905	20.8544	+	ENSBTAG00000021773	-2.84892	4.28034e-08	5.27467e-07
TY0_TY1	chr19	29647620	29647845	peak_6909	22.4188	-	ENSBTAG00000021780	-3.37787	1.23794e-08	1.78352e-07
TY0_TY1	chr20	39780627	39780877	peak_6917	13.6452	+	ENSBTAG00000021813	-2.10855	1.36058e-05	7.80502e-05
TY0_TY1	chr1	2191194	2191469	peak_6919	12.3484	-	ENSBTAG00000021819	-2.43917	3.91647e-05	0.000191758
TY0_TY1	chr28	3737474	3737724	peak_6922	20.9503	+	ENSBTAG00000021822	-3.13562	3.97135e-08	4.9355e-07
TY0_TY1	chr9	69817913	69818138	peak_6923	35.2953	+	ENSBTAG00000021830	-3.08315	5.54137e-13	2.37171e-11
TY0_TY1	chr9	69818163	69818313	peak_6924	13.8586	+	ENSBTAG00000021830	-3.89222	1.12869e-05	6.73222e-05
TY0_TY1	chr21	41544079	41544404	peak_6931	18.7437	-	ENSBTAG00000021845	-3.07555	2.26677e-07	2.27819e-06
TY0_TY1	chr4	48588353	48588553	peak_6933	8.57818	+	ENSBTAG00000021849	-2.89695	0.000824237	0.00261645
TY0_TY1	chr26	19300848	19300923	peak_6938	9.67702	+	ENSBTAG00000021856	-2.21484	0.000342502	0.00122159
TY0_TY1	chr13	25493257	25493407	peak_6942	16.5904	-	ENSBTAG00000021857	-3.05348	1.24516e-06	1.01345e-05
TY0_TY1	chr13	25465154	25465354	peak_6943	18.412	-	ENSBTAG00000021857	-2.61171	2.91153e-07	2.86709e-06
TY0_TY1	chr9	42863904	42864129	peak_6944	27.6313	+	ENSBTAG00000021859	-3.60816	2.00092e-10	4.80989e-09
TY0_TY1	chr4	59592949	59593124	peak_6949	5.7401	+	ENSBTAG00000021869	-2.20328	0.00820531	0.0187093
TY0_TY1	chr3	55067138	55067399	peak_6954	20.3455	-	ENSBTAG00000021900	-3.98345	6.33878e-08	7.50559e-07
TY0_TY1	chr23	33185038	33185113	peak_6955	8.93664	-	ENSBTAG00000021902	-2.43817	0.000617082	0.00204081
TY0_TY1	chr1	90202725	90203792	peak_6959	13.7693	+	ENSBTAG00000021910	-2.88156	1.22212e-05	7.16184e-05
TY0_TY1	chr3	110691834	110692259	peak_6972	65.8162	+	ENSBTAG00000021948	-4.42954	6.14082e-23	1.53942e-20
TY0_TY1	chr13	17401568	17401668	peak_6973	7.01443	-	ENSBTAG00000021951	-2.3546	0.00293469	0.00773475
TY0_TY1	chr6	67117495	67117720	peak_6976	33.7613	+	ENSBTAG00000021963	-4.32107	1.78477e-12	6.86825e-11
[truncated: 2,556 more rows]
