# Supplementary material for: Transcriptome-Wide m6A Analysis Provides Novel Insights Into Testicular Development and Spermatogenesis in Xia-Nan Cattle
Source: Front Cell Dev Biol. 2021 Dec 22;9:791221. doi: 10.3389/fcell.2021.791221 (PMC8728086; doi:10.3389/fcell.2021.791221)
Supplement: Supplementary file 4 [file Table1.XLSX]

## Sheet: Sheet1
Table S1. List of primers for 4 hub DMGs validation
Name	Type	Primer Sequence (5'–3')	Tm(°C)	Product Size (bp)
EGR1	F	AGCCCTACGAGCACCTGA	52.6	162
	R	AAGTGTTGCCACTGTTGGGT	51.8
PLK4	F	GCTGGAATGGTACAGAGAGTCC	56.7	206
	R	TGGTGCATGAAGTGTCGAGC	53.8
PSME4	F	TGATGTTCCCACCTGGATGC	53.8	193
	R	GGGTGACACAAGGAGATCGG	55.9
PTEN	F	GCAGCTTCTGCCATCTCTCT	53.8	235
	R	ATGCTTTGAATCCAAAAACCTTACT	51.1
